# Supplementary material for: Deciphering the genetic basis for vitamin E accumulation in leaves and grains of different barley accessions
Source: Sci Rep. 2019 Jul 1;9:9470. doi: 10.1038/s41598-019-45572-7 (PMC6602966; doi:10.1038/s41598-019-45572-7)
Supplement: Supplementary file 2 — Supplementary Table S1 [file 41598_2019_45572_MOESM2_ESM.xlsx]

## Sheet: general
Supplementary TableS1 - Genome mapping details
Deciphering the genetic basis for vitamin E accumulation in leaves and grains of different barley accessions
Christian Schuy*, Jennifer Groth, Alexandra Ammon, Julia Eydam, Steffen Baier, Günther Schweizer, Anja Hanemann, Markus Herz, Lars M. Voll, Uwe Sonnewald
*Correspondence: christian.schuy@fau.de +499131-8528261 https://orcid.org/0000-0002-3104-3551

## Sheet: genes
									MRA pseudomolecule CDS
enzyme		EC	TAIR	abbreviation	barley cDNA	WGS_contigs	chromosome	cM	start	stopp
γ-tocopherol methyltransferase	vte4	EC:2.1.1.95	AT1G64970.1	γTMT	AK369125	morex_contig_1564754	6	64.3059	474018012	474020558
					AK355075	morex_contig_2320521
					HORVU6Hr1G068410.1	barke_contig_2787605	6	64.3059
						barke_contig_6509
						bowman_contig_901419	6	64.3059
						bowman_contig_2080
Chlorophyll dephytylase			AT5G38520.2	CLD	AK371834	morex_contig_1558870	1	62.3229	459861871	459865702
					HORVU1Hr1G064290.6	barke_contig_145202
						barke_contig_403894
						barke_contig_306358
						bowman_contig_1987645
						bowman_contig_1998155
1-deoxy-D-xylulose-5-phosphate synthase		EC:2.2.1.7	AT4G15560.1	DXP	MLOC_69805.1	morex_contig_56979	1	57.29	440058755	440062506
					AK363028	barke_contig_1887
					AK356312	barke_contig_8359
					HORVU1Hr1G060610.5	barke_contig_15555
						barke_contig_269989	1	57.29
						barke_contig_1791361
						barke_contig_2815029
						barke_contig_2931614
						bowman_contig_850234	1	57.29
1-deoxy-D-xylulose-5-phosphate synthase		EC:2.2.1.7		DXP	AK367685	morex_contig_2547936	2	149.25	762827424	762829886
					HORVU2Hr1G126150.4	orex_contig_88217	2	149.25
						barke_contig_55857	2	149.36
						bowman_contig_1987887	2	149.25
1-deoxy-D-xylulose-5-phosphate synthase		EC:2.2.1.7		DXP	HORVU1Hr1G084900.9	morex_contig_82637	1	112.252	534543244	534540797
						morex_contig_328978
						morex_contig_1587172
						barke_contig_8453
						barke_contig_549760
						barke_contig_1802943
						bowman_contig_15204
						bowman_contig_259589
						bowman_contig_857071
Geranylgeranyl diphosphate reductase		EC:1.3.1.83	AT1G74470.1	GGDR	AK373508	morex_contig_62845	6	72.95	522652025	522654020
					HORVU6Hr1G075900.1	barke_contig_2805150
						barke_contig_76151
						barke_contig_130306
						bowman_contig_1981170	6	72.95
				GGDR	AK366103	morex_contig_47356	3	51.55	210518605	210519946
						morex_contig_79519	3	52.02
						barke_contig_1851762
						(barke_contig_2786576)
						bowman_contig_28707
						bowman_contig_981351
						bowman_contig_69479
Homogentisate geranylgeranyltransferase		EC:2.5.1.116		HGGT	MLOC_12567.1	barke_contig_400778			639391173	639394556
					HORVU7Hr1G114330.2	barke_contig_1793224	7	126.558
						bowman_contig_846201	7	126.558
						morex_contig_1563577	7	126.558
4-hydroxyphenylpyruvate dioxygenase		EC:1.13.11.27		HPD	AK364511	morex_contig_39871	6	52.762	109666107	109667968
					AK355513	barke_contig_279212
					AK355752	bowman_contig_63921
					AK370886
					AK360504
					HORVU6Hr1G027650.12
Homogentisate phytyltransferase	vte2	EC:2.5.1.115	AT2G18950.1	HPT	MLOC_37476.3	barke_contig_220842			632207998	632203064
					HORVU7Hr1G110990.1	barke_contig_2784925	7	121.848
						bowman_contig_371032	7	121.848
						bowman_contig_412248	7	121.937
						morex_contig_2548480	7	121.813
						morex_contig_2557563
				HPT	MLOC_62899.1	morex_contig_470749	2	132.454	740367623	740363621
					HORVU2Hr1G117600.5	bowman_contig_866402	2	132.454
Homogentisate solanesyltransferase		EC:2.5.1.117	AT3G11945.2	HST	MLOC_16149.3	morex_contig_157254	1	97.9462	523229615	523221950
						barke_contig_268740
						barke_contig_1886347
						bowman_contig_1983447
						bowman_contig_868533
2-methyl-6-phytyl-1,4-hydroquinone methyltransferase	vte3	EC:2.1.1.295	AT1G64970.1	MPHQ-MT	AK357314	morex_contig_2547296			20433433	20435143
					HORVU5Hr1G008980.7	morex_contig_59873	5	43.7605
						barke_contig_2786794
						barke_contig_28327
						bowman_contig_881459
						bowman_contig_13557
				MPHQ-MT	AK251322.1	morex_contig_138111	4	3.47025	3624442	3623196
					HORVU4Hr1G002050.4	barke_contig_1782204	4	3.47025
						bowman_contig_69323	4	3.47025
				MPHQ-MT	MLOC_14712.1	morex_contig_1568744	3	148.159	688860998	688859872
					HORVU3Hr1G113670.1	morex_contig_244085	3	148.159
						barke_contig_2805305
						barke_contig_413343	3	148.159
						barke_contig_2793146	3	148.159
						bowman_contig_874766
						bowman_contig_146296
						bowman_contig_71528	3	148.159
						bowman_contig_845654	3	148.159
				MPHQ-MT	MLOC_5315.2	morex_contig_136119	6	59.7911	404558713	404560339
					HORVU6Hr1G060690.1	barke_contig_55264	6	59.7911
						bowman_contig_143158	6	59.7911
Phytol kinase	vte5	EC:2.7.1.182	AT5G04490.1	PK	MLOC_2725.1	morex_contig_124340	2	141.501	751133266	751131736
					HORVU2Hr1G121250.11	morex_contig_135215	2	141.501
						barke_contig_1791057	2
						bowman_contig_9965
						bowman_contig_84794	2
Phytyl-phosphat kinase	vte6	EC:2.7.4.-	AT1G78620.2	PPK	AK367002	morex_contig_43847	3	59.63	524266661	524261816
						morex_contig_60498	3	59.63
						barke_contig_272320	3	59.63
						bowman_contig_218404	3	59.63
						bowman_contig_848591	3	59.63
Tyrosine aminotransferase		EC:2.6.1.5	AT5G36160.1	TAT	MLOC_4361.1	morex_contig_135047	1	80.2408	492630418	492627401
					HORVU1Hr1G071260.3	barke_contig_183405
						barke_contig_56451	1	80.2408
						bowman_contig_14735	1	80.2408	492636453	492633058
				TAT	MLOC_55380.1	morex_contig_39910
					HORVU1Hr1G071260.3	barke_contig_54996
						(barke_contig_183405)
						bowman_contig_859604
						bowman_contig_13325
				TAT	AK361925	morex_contig_275979	6	88.74	546169597	546165344
					HORVU6Hr1G081670.1	morex_contig_1586711
						barke_contig_2082240	6	88.74
						barke_contig_1791900
						barke_contig_7762
						bowman_contig_1271360
						bowman_contig_25790
						bowman_contig_881040	6	88.74
				TAT	MLOC_76303.1	morex_contig_70900	1	47.66	?	?
					HORVU1Hr1G015090.2	barke_contig_2784774	1	46.79
						barke_contig_1846265	1	47.66
						bowman_contig_65698	1	47.66
				TAT	MLOC_18895.10	morex_contig_1582521	4	50.64	208315821	208319065
					HORVU4Hr1G031510.16	barke_contig_2785395	4	50.64
						bowman_contig_71164	4	50.64
				TAT	MLOC_60513.1	morex_contig_44481	7	75.42	495271269	495275307
					HORVU7Hr1G082450.1	barke_contig_2780307	7	75.42
						barke_contig_15971
						bowman_contig_900559
						bowman_contig_865765	7	75.42
Tocopherol cyclase	vte1	EC:5.5.1.24	AT4G32770.1	TC	AK362696	morex_contig_59354	1	57.2946	437171242	437158160
					AK359398	morex_contig_12019
					AK368882	morex_contig_1570441	1	56.2146
					HORVU1Hr1G060090.2	morex_contig_131855
						barke_contig_280042
						barke_contig_277485	1	56.2146
						bowman_contig_200809	1	57.2946
						bowman_contig_23305
						bowman_contig_1990650	1	56.2146
						bowman_contig_1981231

## Sheet: markers
name	sequence	WGS-contigs		cM	WGS-SNP	SNP in MRA (7H)	bp to HPT-7H
i_SCRI_RS_225155	TCGTCGAGTTTTCGCAGCATGATGCGGATGCGGCAGCAGCAGCTGCGGCAGTAAAGAAGA[C/T]TGCTGAGAAGGTCCACCCTAATTGTCAAGTGATCATCATGAGCATTGATAAGAAGATCGA	morex_contig_64058	7H	120.82	C	631019235	1183829
		barke_contig_1786275	7H	120.82	T
		bowman_contig_86405	7H	120.82	T
i_SCRI_RS_237466	CGCCGATGAGCTTCTCCAGATGGGGCCGTCCTGCATGATGGAGGCGGGTGGCGGCAGCGG[A/G]GGTTCAATGGATCCGATCATGTCATTGTCCGGCGACTCCTTGGGCAGTAAGGGCTTCGAC	morex_contig_1558948	7H	118.34	A	627091382	5111682
		barke_contig_70015	7H	118.34	G
		bowman_contig_1988008	7H	118.34	G
i_SCRI_RS_184488	GGCGGGCAGGGCGGCCGTCCACCTCGATTGTGCAGCTTGCACTCTGAGGCCGGCCAAGAC[T/G]TTTACGCCCACCCATGGCGGGAACGATGATGGCCGTGACGGCCAAGRGCAAGAACTGCAC	morex_contig_1562518	7H	120.82	T	632321274	113276
		barke_contig_275303	7H	121.81	G
		bowman_contig_1990363	7H	120.82	G
