# Supplementary material for: Deciphering the genetic basis for vitamin E accumulation in leaves and grains of different barley accessions
Source: Sci Rep. 2019 Jul 1;9:9470. doi: 10.1038/s41598-019-45572-7 (PMC6602966; doi:10.1038/s41598-019-45572-7)
Supplement: Supplementary file 3 — Supplementary Table S2 [file 41598_2019_45572_MOESM3_ESM.xlsx]

## Sheet: general
Supplementary TableS2 - PlantTFDB
Deciphering the genetic basis for vitamin E accumulation in leaves and grains of different barley accessions
Christian Schuy*, Jennifer Groth, Alexandra Ammon, Julia Eydam, Steffen Baier, Günther Schweizer, Anja Hanemann, Markus Herz, Lars M. Voll, Uwe Sonnewald
*Correspondence: christian.schuy@fau.de +499131-8528261 https://orcid.org/0000-0002-3104-3551

## Sheet: notes
The promotor sequences (upstream of the ATG) of all four HPT-7H alleles (Tab. S4) were analysed for putative transcription factor binding sites using the PlantTFDP v4.0
PlantTFDP:
http://planttfdb.cbi.pku.edu.cn/
Binding site predicition (database: Hordeum vulgare):
http://plantregmap.cbi.pku.edu.cn/binding_site_prediction.php
Jin, J. P. et al. PlantTFDB 4.0: toward a central hub for transcription factors and regulatory interactions in plants. Nucleic Acids Research 45, 1040-1045 (2017)
https://doi.org/10.1093/nar/gkw982
Jin, J. P. et al. An Arabidopsis transcriptional regulatory map reveals distinct functional and evolutionary features of novel transcription factors. Molecular Biology and Evolution 32, 1767-1773 (2015).
https://doi.org/10.1093/molbev/msv058
Jin, J. P., Zhang, H., Kong L., Gao, G. & Luo, J. C. PlantTFDB 3.0: a portal for the functional and evolutionary study of plant transcription factors. Nucleic Acids Research, 42, 1182-1187 (2014).
https://doi.org/10.1093/nar/gkt1016
and further sources mentioned on these websites
The binding sites were manually localized and sorted in a sequence alignment (see tables)
The distance and orientation of the matched sequences are given in reference to the ATG in the consensus sequence

## Sheet: ERF
TF		internal #	present in Sequence				distance to ATG in alignement	direction	matched sequence (missmatches to aligned matched sequence in consensus)	pair in alignement
MLOC_	Family		Morex	Barke	Bowman	Umbrella
common in all sequences
MLOC_12223	ERF	2	x	x	x	x	4	-	CGCGGCGTCGGCGGC
MLOC_12223	ERF	3	x	x	x	x	66	-	GGAGGGAGTGGTGGT
MLOC_12223	ERF	4	x	x	x	x	7	-	GGCGTCGGCGGCGGC
MLOC_12223	ERF	5	x	x	x	x	69	-	GGGAGTGGTGGTGGA
MLOC_12223	ERF	6	x	x	x	x	10	-	GTCGGCGGCGGCGCG
MLOC_24530	ERF	8	x	x	x	x	8	+	CCGCCGCCGACGCCG
MLOC_24530	ERF	10	x	x	x	x	12	+	CGCGCGCCGCCGCCG
MLOC_24530	ERF	11	x	x	x	x	9	+	GCGCCGCCGCCGACG
MLOC_3095	ERF	13	x	x	x	x	6	-	CGGCGTCGGCGGCGG
MLOC_38561	ERF	17	x	x	x	x	3	-	CCGCGGCGTCGGCGGCGGCGC
MLOC_38561	ERF	18	x	x	x	x	6	-	CGGCGTCGGCGGCGGCGCGCG
MLOC_38561	ERF	19	x	x	x	x	0	-	CTGCCGCGGCGTCGGCGGCGG
MLOC_55144	ERF	20	x	x	x	x	63	+	CACCACCACTCCCTCCTCCC
MLOC_55144	ERF	21	x	x	x	x	59	+	CACCACTCCCTCCTCCCCCG
MLOC_55144	ERF	23	x	x	x	x	0	+	CGCCGCCGACGCCGCGGCAG
MLOC_55144	ERF	24	x	x	x	x	3	+	CGCCGCCGCCGACGCCGCGG
MLOC_55144	ERF	25	x	x	x	x	65	+	CTCCACCACCACTCCCTCCT
MLOC_55144	ERF	26	x	x	x	x	6	+	GCGCGCCGCCGCCGACGCCG
MLOC_55144	ERF	28	x	x	x	x	15	+	TCCCACCCCGCGCGCCGCCG
MLOC_55323	ERF	30	x	x	x	x	65	-	AGGAGGGAGTGGTGGTGGA
MLOC_55323	ERF	31	x	x	x	x	68	-	AGGGAGTGGTGGTGGAGAG
MLOC_55323	ERF	33	x	x	x	x	3	-	CCGCGGCGTCGGCGGCGGC
MLOC_55323	ERF	34	x	x	x	x	6	-	CGGCGTCGGCGGCGGCGCG
MLOC_58641	ERF	37	x	x	x	x	62	+	CCACCACCACTCCCTCCTCCC
MLOC_58641	ERF	38	x	x	x	x	0	+	CCGCCGCCGACGCCGCGGCAG
MLOC_58641	ERF	40	x	x	x	x	6	+	CGCGCGCCGCCGCCGACGCCG
MLOC_58641	ERF	41	x	x	x	x	3	+	GCGCCGCCGCCGACGCCGCGG
MLOC_58641	ERF	42	x	x	x	x	68	+	TCCTCTCCACCACCACTCCCT
MLOC_58641	ERF	44	x	x	x	x	65	+	TCTCCACCACCACTCCCTCCT
MLOC_62554	ERF	46	x	x	x	x	6	-	CGGCGTCGGCGGCGG
MLOC_63834	ERF	47	x	x	x	x	16	-	GGCGGCGCGCGGGGTGGGAG
MLOC_63834	ERF	48	x	x	x	x	13	-	GGCGGCGGCGCGCGGGGTGG
MLOC_63834	ERF	49	x	x	x	x	10	-	GTCGGCGGCGGCGCGCGGGG
MLOC_64636	ERF	50-1	x	x	x	x	13	+	CCGCCGCC
MLOC_64636	ERF	51	x	x	x	x	16	+	GCGCCGCC
MLOC_66843	ERF	52	x	x	x	x	6	+	CGACGCCG
MLOC_66843	ERF	53-1	x	x	x	x	15	+	CGCCGCCG
MLOC_66843	ERF	53-2	x	x	x	x	12	+	CGCCGCCG
MLOC_69002	ERF	57	x	x	x	x	12	+	CGCGCGCCGCCGCCG
MLOC_69438	ERF	60	x	x	x	x	3	+	CCGCCGACGCCGCGG
MLOC_69438	ERF	61	x	x	x	x	12	+	CGCGCGCCGCCGCCG
MLOC_69438	ERF	62	x	x	x	x	9	+	GCGCCGCCGCCGACG
MLOC_69987	ERF	65	x	x	x	x	3	+	CCGCCGACGCCGCGG
MLOC_69987	ERF	66	x	x	x	x	6	+	CCGCCGCCGACGCCG
MLOC_69987	ERF	67	x	x	x	x	12	+	CGCGCGCCGCCGCCG
MLOC_69987	ERF	68	x	x	x	x	9	+	GCGCCGCCGCCGACG
MLOC_69987	ERF	69	x	x	x	x	74	+	TCCTCTCCACCACCA
MLOC_73522	ERF	71	x	x	x	x	7	+	CCGCGCGCCGCCGCCGACGCC
MLOC_73522	ERF	72	x	x	x	x	4	+	CGCGCCGCCGCCGACGCCGCG
MLOC_73522	ERF	73	x	x	x	x	66	+	CTCTCCACCACCACTCCCTCC
MLOC_73522	ERF	74	x	x	x	x	1	+	GCCGCCGCCGACGCCGCGGCA
MLOC_73522	ERF	76	x	x	x	x	63	+	TCCACCACCACTCCCTCCTCC
MLOC_77405	ERF	81	x	x	x	x	-2	-	ATCTGCCGCGGCGTCGGCGGC
MLOC_77405	ERF	82	x	x	x	x	4	-	CGCGGCGTCGGCGGCGGCGCG
MLOC_77405	ERF	83	x	x	x	x	63	-	GGAGGAGGGAGTGGTGGTGGA
MLOC_77405	ERF	84	x	x	x	x	66	-	GGAGGGAGTGGTGGTGGAGAG
MLOC_77405	ERF	85	x	x	x	x	60	-	GGGGGAGGAGGGAGTGGTGGT
MLOC_77405	ERF	86	x	x	x	x	1	-	TGCCGCGGCGTCGGCGGCGGC
MLOC_80197	ERF	89	x	x	x	x	2	+	CCCCGCGCGCCGCCGCCGACGCCGCGGC
MLOC_80197	ERF	90	x	x	x	x	-1	+	CGCGCGCCGCCGCCGACGCCGCGGCAGA
MLOC_81350	ERF	92	x	x	x	x	6	-	CGGCGTCGGCGGCGGCG
missing in Umbrella sequence due to the lack of sequence information
MLOC_3095	ERF	12	x	x	x		187	-	CCCCGTCGGCGGTGT
MLOC_55144	ERF	27	x	x	x		1150	+	TACCATTTTCTTCTCCGACA
MLOC_62554	ERF	45	x	x	x		187	-	CCCCGTCGGCGGTGT
MLOC_66843	ERF	54-1	x	x	x		461	+	CGGCGCCA
MLOC_66843	ERF	54-2	x	x	x		371	-	CGGCGCCA
missing in Bowman sequence due to the large deletion (+missing in Umbrella sequence due to the lack of sequence information)
MLOC_12223	ERF	1	x	x			561	-	AGCAACGGCGGCGGC
MLOC_24530	ERF	7	x	x			563	+	CAGCCGCCGCCGTTG
MLOC_24530	ERF	9	x	x			560	+	CCGCCGCCGTTGCTG
MLOC_38561	ERF	14	x	x			557	-	AAACAGCAACGGCGGCGGCTG
MLOC_38561	ERF	15	x	x			554	-	CAGAAACAGCAACGGCGGCGG
MLOC_38561	ERF	16	x	x			560	-	CAGCAACGGCGGCGGCTGGCT
MLOC_55144	ERF	22	x	x			597	-	CCCCTCCCACATCTCCTTCA
MLOC_55323	ERF	29	x	x			557	-	AAACAGCAACGGCGGCGGC
MLOC_55323	ERF	32	x	x			560	-	CAGCAACGGCGGCGGCTGG
MLOC_58641	ERF	36	x	x			557	+	CAGCCGCCGCCGTTGCTGTTT
MLOC_58641	ERF	39	x	x			554	+	CCGCCGCCGTTGCTGTTTCTG
MLOC_64636	ERF	50-2	x	x			567	+	CCGCCGCC
MLOC_66843	ERF	53-3	x	x			566	+	CGCCGCCG
MLOC_69002	ERF	55	x	x			566	+	AGCCAGCCGCCGCCG
MLOC_69002	ERF	56	x	x			563	+	CAGCCGCCGCCGTTG
MLOC_69438	ERF	58	x	x			566	+	AGCCAGCCGCCGCCG
MLOC_69438	ERF	59	x	x			563	+	CAGCCGCCGCCGTTG
MLOC_69987	ERF	63	x	x			566	+	AGCCAGCCGCCGCCG
MLOC_69987	ERF	64	x	x			563	+	CAGCCGCCGCCGTTG
MLOC_73522	ERF	70	x	x			558	+	CCAGCCGCCGCCGTTGCTGTT
MLOC_73522	ERF	75	x	x			555	+	GCCGCCGCCGTTGCTGTTTCT
MLOC_77405	ERF	79	x	x			558	-	AACAGCAACGGCGGCGGCTGG
MLOC_77405	ERF	80	x	x			555	-	AGAAACAGCAACGGCGGCGGC
MLOC_80197	ERF	91	x	x			556	+	GAGAGCCAGCCGCCGCCGTTGCTGTTTC
not common target sequences (but: indicated sequence-pairs have a aligned matched sequence in the consensus) (+missing Umbrella sequence information)
MLOC_73522	ERF	78	x				369	-	TTCGGCGCCACACCCCTCGAC
MLOC_80197	ERF	88	x				553		AGCCAGCCGCCGCCGTTGCTGTTTCTGT	1
MLOC_80197	ERF	87		x			553		AGCCAGCCGCCGCCGTTGCTGTTTCTGC	1
MLOC_55323	ERF	35			x		369	+	CGGGGGTTGTGGCGCCGAA
MLOC_58641	ERF	43			x		370	-	TCGGCGCCACAACCCCCGACC
MLOC_73522	ERF	77			x		369	-	TTCGGCGCCACAACCCCCGAC

## Sheet: MYB
TF		internal #	present in Sequence				distance to ATG in alignement	direction	matched sequence (missmatches to aligned matched sequence in consensus)	pair in alignement
MLOC_	Family		Morex	Barke	Bowman	Umbrella
common in all sequences
MLOC_66577	MYB	11	x	x	x	x	72	-	AGTGGTGGTGG
missing in Bowman sequence due to the large deletion (+missing in Umbrella sequence due to the lack of sequence information)
MLOC_34885	MYB	0	x	x			808	-	ATATTAGTAGTTAGTATTA
MLOC_52134	MYB	10	x	x			847	-	TTGATATGAGTAGTTAGGATA
MLOC_34885	MYB	-1	x	x			850	-	ATATGAGTAGTTAGGATAT
MLOC_34885	MYB	04-02	x	x			880	-	ATTTTAGTAGTTAGTATAT
MLOC_52134	MYB	07-02	x	x			921	-	AGGATTTGAGTAGTTAGGATA
MLOC_34885	MYB	01-02	x	x			924	-	ATTTGAGTAGTTAGGATAT
MLOC_70659	MYB_related	01-02	x	x			929	-	AGTAGTTAGGATATGAGTAGA
not common target sequences (but: indicated sequence-pairs have a aligned matched sequence in the consensus) (+missing Umbrella sequence information)
MLOC_34885	MYB	01-01		x	x		1013	-	ATTTGAGTAGTTAGGATAT	1
MLOC_34885	MYB	2	x				1013	-	ATTTTAGTAGTTAGAATAT	1
MLOC_34885	MYB	3	x				968	-	ATTTTAGTAGTTAGGATAT	2
MLOC_34885	MYB	04-01		x	x		968	-	ATTTTAGTAGTTAGTATAT	2
MLOC_39554	MYB	5	x				1013	-	ATTTTAGTAGTTAGA
MLOC_39554	MYB	6	x				968	-	ATTTTAGTAGTTAGG
MLOC_52134	MYB	07-01		x	x		1010	-	AGGATTTGAGTAGTTAGGATA	3
MLOC_52134	MYB	8	x				1010	-	AGGATTTTAGTAGTTAGAATA	3
MLOC_52134	MYB	9	x				965	-	AGGATTTTAGTAGTTAGGATA
MLOC_70659	MYB_related	01-01	x				973	-	AGTAGTTAGGATATGAGTAGA
MLOC_70659	MYB_related	2		x	x		1018	-	AGTAGTTAGGATATGTAGATT

## Sheet: other
TF		internal #	present in Sequence				distance to ATG in alignement	direction	matched sequence (missmatches to aligned matched sequence in consensus)	pair in alignement
MLOC_	Family		Morex	Barke	Bowman	Umbrella
common in all sequences
MLOC_33189	bHLH		x	x	x	x	nd		CCACGTGT
MLOC_43438	bHLH		x	x	x	x	nd		CCACGTGT
MLOC_56117	bHLH		x	x	x	x	nd		CGACGTAAACACGTGGTGCAT
MLOC_62335	bHLH		x	x	x	x	nd		CACGTGTTTACGTCG
MLOC_65463	bHLH		x	x	x	x	nd		ACCACGTGT
MLOC_53321	bZIP		x	x	x	x	nd		ACACGTGG
MLOC_53321	bZIP		x	x	x	x	nd		CCACGTGT
MLOC_62430	bZIP		x	x	x	x	nd		ACACGTGG
MLOC_3855	C2H2		x	x	x	x	nd		CCACCACCACTCCCTCCTC
MLOC_3855	C2H2		x	x	x	x	nd		CCACCACTCCCTCCTCCCC
MLOC_3855	C2H2		x	x	x	x	nd		CCACTCCCTCCTCCCCCGC
MLOC_3855	C2H2		x	x	x	x	nd		CCTCCTCCCCCGCTCGCTC
MLOC_3855	C2H2		x	x	x	x	nd		TCTCCACCACCACTCCCTC
MLOC_3855	C2H2		x	x	x	x	nd		TTCTCCTCTCCACCACCAC
MLOC_54674	C2H2		x	x	x	x	nd		CACCACCACTC
MLOC_65033	C2H2		x	x	x	x	nd		CACCACCACTC
MLOC_56075	LBD		x	x	x	x	nd		CCGCGGCGTCGGCGGCG
MLOC_56075	LBD		x	x	x	x	nd		CGGCGTCGGCGGCGGCG
MLOC_72525	LBD		x	x	x	x	nd		CGCGCGCCGCCGCCGACGCCG
MLOC_72525	LBD		x	x	x	x	nd		GCGCCGCCGCCGACGCCGCGG
MLOC_72525	LBD		x	x	x	x	nd		TCTCCACCACCACTCCCTCCT
MLOC_13932	NAC	1	x	x	x	x	nd		GCTTGACAGCGACGTAAA
MLOC_37843	NAC	2	x	x	x	x	nd		AGCTTGACAGCGACGTA
MLOC_58950	NAC	3	x	x	x	x	nd		AGCTTGACAGCGACG
MLOC_58950	NAC	4	x	x	x	x	nd		TACGTCGCTGTCAAG
MLOC_65286	NAC	5	x	x	x	x	nd		CTTGACAGCGACGTAAACA
MLOC_66924	NAC	6	x	x	x	x	nd		TTACGTCGCTGTCAAGC
MLOC_68284	NAC	7	x	x	x	x	nd		CTTGACAGCGACGTAA
MLOC_71128	NAC	8	x	x	x	x	nd		CTTGACAGCGACGTAA
missing in Umbrella sequence due to the lack of sequence information
MLOC_18401	ARF		x	x	x		nd		CTCCGACATG
MLOC_18401	ARF		x	x	x		nd		TGCAGACAAG
MLOC_38232	ARF		x	x	x		nd		ATGTCGGAGA
MLOC_55345	ARF		x	x	x		nd		GCAGACAAGA
MLOC_55345	ARF		x	x	x		nd		TCCGACATGA
MLOC_68907	ARF		x	x	x		nd		CTCCGACATG
MLOC_68907	ARF		x	x	x		nd		TGCAGACAAG
MLOC_23250	ARR-B		x	x	x		nd		CAAGATTCGC
MLOC_76165	ARR-B		x	x	x		nd		AGATTCGC
MLOC_15776	BBR-BPC		x	x	x		nd		CCCCATTCCCCTCCCTCATTC
MLOC_6062	bZIP		x	x	x		nd		TCAACGTCATAA
MLOC_14363	C2H2		x	x	x		nd		GCAAAATTGACAAAAAT
MLOC_3855	C2H2		x	x	x		nd		CCACCCCCTCCCCATTCCC
MLOC_3855	C2H2		x	x	x		nd		CCCCCTCCCCATTCCCCTC
MLOC_3855	C2H2		x	x	x		nd		CCTCCCCATTCCCCTCCCT
MLOC_3855	C2H2		x	x	x		nd		TCCCCACCCCCTCCCCATT
MLOC_76196	C2H2		x	x	x		nd		ACACAGTGTAGTG
MLOC_79967	C2H2		x	x	x		nd		TTTAGTAG
MLOC_37446	G2-like		x	x	x		nd		ACAAGATTCGCACG
MLOC_61420	HD-ZIP		x	x	x		nd		TTATTAAATAC
MLOC_14821	WRKY	3	x	x	x		nd		TTAAGTCAATG
MLOC_54606	WRKY		x	x	x		nd		TTAAGTCAATG
MLOC_66134	WRKY	6	x	x	x		nd		CACATTGACTTAA
missing in Bowman sequence due to the large deletion (+missing in Umbrella sequence due to the lack of sequence information)
MLOC_67834	bHLH		x	x			nd		TCCACTTGG
MLOC_3855	C2H2		x	x			nd		CCCCTCCCACATCTCCTTC
MLOC_12079	WRKY	1	x	x			nd		ATTTGACTAGTTA
MLOC_63184	WRKY		x	x			nd		GGATTTGACTAGTT
MLOC_67851	WRKY	7	x	x			nd		ACTAGTCAAAT
MLOC_79967	C2H2		x	x			nd		TTTAGTAG
not common target sequences (but: indicated sequence-pairs have a aligned matched sequence in the consensus) (+missing Umbrella sequence information)
MLOC_60045	bZIP				x		388	-	ACCACCTGTCA	1
MLOC_60045	bZIP		x	x			388	-	ACCACCTGGCA	1
MLOC_63066	bZIP			x			384	-	CCCGACCACCTGGCA	2
MLOC_63066	bZIP		x				384	-	CTCGACCACCTGGCA	2
MLOC_64781	bZIP				x		388	-	ACCACCTGTCA	3
MLOC_64781	bZIP		x	x			388	-	ACCACCTGGCA	3
MLOC_1876	C2H2			x			nd		TTTTTTTTTGTG
MLOC_3855	C2H2				x		nd		CCCCTCTCCCCACCCCCTC
MLOC_3855	C2H2				x		nd		CTCTCCCCACCCCCTCCCC
MLOC_3855	C2H2		x	x			nd		CCCTCCCCACCCCCTCCCC
MLOC_3855	C2H2		x				nd		CCCCCCTCCCCACCCCCTC
MLOC_3855	C2H2		x				nd		CCCCCTCCCCACCCCCTCC
MLOC_79967	C2H2		x				nd		TTTAGTAG
MLOC_64012	CPP		x		x		nd		TGTTTGAATG
MLOC_17236	Dof			x			nd		TTTTTTTTTTGTGATTTGTAG
MLOC_10823	EIL		x				nd		AAATGAATCTA
MLOC_3107	GATA		x		x		1118	+	TCAACGTCATAAACA
MLOC_58725	GATA		x				612	-	CCTTCAGATCTGG
MLOC_58725	GATA		x				615	+	TCACCAGATCTGA
MLOC_71376	GATA		x				614	-	TTCAGATCTGGTGAT
MLOC_64057	NAC		x				nd		TGTCGTGCGCCACACAAAAAA
MLOC_65286	NAC		x				nd		TGTGTGGCGCACGACACCT
MLOC_10214	TCP				x		nd		GGGCCCAC
MLOC_49381	TCP				x		nd		GGGCCCAC
MLOC_49381	TCP			x			nd		GGACCCAC
MLOC_49381	TCP		x				nd		GGGCCCAT
MLOC_60577	TCP				x		nd		GGGTGGGCCCTCT
MLOC_60577	TCP			x			nd		GGGTGGGTCCTCT
MLOC_72393	TCP				x		nd		GGTGGGCCCTCTCT
MLOC_72393	TCP			x			nd		GGTGGGTCCTCTCT
MLOC_12079	WRKY	2	x	x			nd		GGCTGACTTTTTT
