# Supplementary material for: Deciphering the genetic basis for vitamin E accumulation in leaves and grains of different barley accessions
Source: Sci Rep. 2019 Jul 1;9:9470. doi: 10.1038/s41598-019-45572-7 (PMC6602966; doi:10.1038/s41598-019-45572-7)
Supplement: Supplementary file 4 — Supplementary Table S3 [file 41598_2019_45572_MOESM4_ESM.xlsx]

## Sheet: general
Supplementary TableS3 - Data
Deciphering the genetic basis for vitamin E accumulation in leaves and grains of different barley accessions
Christian Schuy*, Jennifer Groth, Alexandra Ammon, Julia Eydam, Steffen Baier, Günther Schweizer, Anja Hanemann, Markus Herz, Lars M. Voll, Uwe Sonnewald
*Correspondence: christian.schuy@fau.de +499131-8528261 https://orcid.org/0000-0002-3104-3551

## Sheet: Abbr
gTtr	gamma tocotrienol
aTtr	alpha tocorienol
totTtr	total tocotrienol (sum of gamma + alpha)
dTph	delta tocopherol
gTph	gamma tocopherol
aTph	alpha tocopherol
totTph	total tocopherol (sum of delta + gamma + alpha)
totTcr	total tocochromanol (sum of totTtr + totTph)
ng	nanogram
mg	milligram
mm	millimetre
FW	fresh weight
Qrel	relative transcript level
HPT-7H	homogentisate phytyltransferase on chromosome 7H
HGGT	homogentisate geranylgeranyltransferase
CAPS	HPT-7H haplotype identified by a CAPS (cleaved amplified polymorphic sequence) marker as displayed in the manuscript
KASP	competitive allele specific PCR
Sanger-Seq	HPT-7H allele identified by Sanger sequencing
SNP-Array	genotype sequenced using the SNP-Array stated in the manuscript
PCR	polymerase chain reaction
SE	standard error
SD	standard deviation
UK	United Kingdom
USA	United States of America

## Sheet: Genotypes
			grown in				HPT-7H		HGGT		KASP
cultivar	geographic origin	cultivar type	2016	2017	row-type	SNP-Array	Sanger-Sequencing	CAPS	Sanger-Sequencing	CAPS	SCRI_RS_225155	SCRI_RS_237466	SCRI_RS_184488
IPZ 24727	Germany	Breeding Line	x	x	2	yes		Barke		Barke	T	T	G
Barke	Germany	Cultivar	x	x	2	yes		Barke		Barke	T	C	G
Grace	Germany	Cultivar	x	x	2	yes		Barke		Morex	T	C	G
RGT Planet	UK	Cultivar	x	x	2	yes	Barke	Barke	Bowman	Bowman	T	C	G
Arg. DH 168	Argentina	Landrace	x	x	2	yes		Barke		Barke	C	C	G
Abessinische (ETH)	Ethiopia	Landrace	x	x	6	yes		Barke		Barke	unknown	C	G
Alava (E)	Spain	Landrace	x	x	6	yes		Barke		Bowman	T	C	G
BRS 195 (Bra)	Brasil	Landrace	x	x	2	yes		Barke		Bowman	T	C	G
Caminant	Denmark	Cultivar	x		2	yes		Barke		Barke	C	C	G
CDC McGwire (Kan)	Canada	Cultivar	x	x	2	yes		Bowman		Bowman	T	C	G
Emperor (Kan)	Canada	Cultivar	x	x	2	yes		Barke		Morex	T	C	G
Jerusalemer (IL)	Israel	Landrace	x	x	2	yes		Barke		Bowman	C	C	G
Lenka	Germany	Cultivar	x	x	2	yes		Barke		Bowman	T	C	G
Marnie	Germany	Cultivar	x	x	2	yes		Umbrella		Barke	T	C	G
Union	Germany	Cultivar	x		2	yes		Barke		Morex	T	C	G
Engledow India	USA	Cultivar	x	x	6	yes		Umbrella		Morex	C	C	G
Iron	Germany	Cultivar	x	x	2	yes		Barke		Bowman	C	C	G
Pamella Blue	Argentinia	Landrace	x	x	2	yes		Barke		Barke	T	C	G
Quench	Germany	Cultivar	x	x	2	yes		Barke		Bowman	T	C	G
Marthe	Germany	Cultivar	x	x	2	yes		Barke		Barke	T	C	G
Propino	Germany	Cultivar	x	x	2	yes		Barke		Bowman	T	C	G
Streif	Germany	Cultivar	x	x	2	yes		Morex		Morex	C	T	T
Tesla	Germany	Cultivar	x		2	no		Barke		Bowman	T	C	G
Foster	USA	Cultivar	x	x	6	yes		Morex		Morex	C	T	T
Ven	USA	Cultivar	x	x	6	yes		Morex		Morex	C	C	T
B3163	Germany	Breeding Line	x	x	2	yes	Morex	Morex	Morex	Morex	C	T	T
B3250	Germany	Breeding Line	x	x	2	yes		Barke		Barke	T	T	G
B3484	Germany	Breeding Line	x		2	yes		Barke		Barke	T	C	G
B4032	Germany	Breeding Line	x	x	2	yes		Barke		Bowman	C	C	G
B4403	Germany	Breeding Line	x	x	2	yes	Morex	Morex	Morex	Morex	C	T	T
Flagship	Australia	Cultivar	x	x	2	yes		Barke		Barke	T	C	G
Morex (M78)	USA	Cultivar	x	x	6	yes	Morex	Morex	Morex	Morex	C	T	T
Steptoe	USA	Cultivar	x	x	6	yes	Morex	Morex	Barke	Barke	C	C	T
Auriga	Germany	Cultivar	x	x	2	yes	Barke	Barke	Barke	Barke	T	C	G
B3162	Germany	Breeding Line	x	x	2	yes	Morex	Morex	Bowman	Bowman	C	T	T
B3194	Germany	Breeding Line	x		2	yes		Barke		Barke	C	C	G
B3254	Germany	Breeding Line	x	x	2	yes		Barke		Barke	T	T	G
B3482	Germany	Breeding Line	x	x	2	yes		Barke		Barke	C	C	G
B3274	Germany	Breeding Line	x		2	yes		Barke		Morex	T	T	G
B3457	Germany	Breeding Line	x		2	yes		Barke		Barke	C	C	G
B3914	Germany	Breeding Line	x	x	2	yes		Barke		Bowman	T	C	G
Scarlett	Germany	Cultivar	x	x	2	yes		Barke		Barke	T	C	G
Alexis	Germany	Cultivar	x		2	yes		Barke		Barke	T	C	G
Arg. DH 22	Argentinia	Landrace	x	x	2	yes		Barke		Barke	C	C	G
Lotos	Germany	Cultivar	x	x	2	yes		Morex		Barke	T	C	T
Baronesse	Germany	Cultivar	x	x	2	yes		Morex		Morex	C	T	T
Eunova	Germany	Cultivar	x	x	2	yes	Umbrella	Umbrella	Barke	Barke	T	T	G
Shakira	Germany	Cultivar	x	x	2	yes	Barke	Barke	Bowman	Bowman	T	C	G
Arg. DH 16	Argentinia	Landrace	x		2	yes		Morex		Barke	C	C	G
Endora	Germany	Cultivar	x	x	2	yes	Morex	Morex	Morex	Morex	C	T	T
Ventina	Germany	Cultivar	x	x	2	yes	Morex	Morex	Morex	Morex	C	T	T
B0001	Germany	Breeding Line	x	x	2	yes		Morex		Morex	C	T	T
B0004	Germany	Breeding Line	x	x	2	yes		Morex		Morex	C	T	T
Romilda	Germany	Cultivar	x	x	2	yes	Barke	Barke	Barke	Barke	T	C	G
Umbrella	Germany	Cultivar	x	x	2	yes	Umbrella	Umbrella	Barke	Barke	T	C	G
Aischa	Germany	Cultivar	x	x	2	yes	Barke	Barke	Bowman	Bowman	T	C	G
12/667/25	Germany	Breeding Line		x	2	yes		Morex			T	C	T
13/594/74	Germany	Breeding Line		x	2	yes		Barke			T	C	G
13/554/34	Germany	Breeding Line		x	2	yes		Barke			T	C	G
13/568/39	Germany	Breeding Line		x	2	yes		Barke			T	C	G
13/542/6	Germany	Breeding Line		x	2	yes		Barke			T	C	G
STRG 690/16	Germany	Breeding Line		x	2	yes		Morex			C	T	T
STRG 695/16	Germany	Breeding Line		x	2	yes		Morex			C	T	T
STRG 706/16	Germany	Breeding Line		x	2	yes		Morex			C	T	T
Sydney	Germany	Cultivar	x	x	2	yes		Barke		Barke	T	C	G
STRG 654/14	Germany	Breeding Line		x	2	yes		Barke			C	T	G
STRG 606/12 Diligence	Germany	Breeding Line		x	2	yes		Barke			C	C	G
STRG 689/12 A	Germany	Breeding Line		x	2	yes		Morex			T	C	T

## Sheet: HPT-7H Qrel
	HPT-7H Qrel (to Eunova wet)				HPT-7H Qrel (to Umbrella wet)
	2016 wet		2016 dry		2017 wet		2017 dry
cultivar	MEAN	SD	MEAN	SD	MEAN	SD	MEAN	SD
IPZ 24727
Barke
Grace
RGT Planet	2.42365	0.912529	4.48111	2.45816	4.04802	0.158562	11.0089	3.66852
Arg. DH 168
Abessinische (ETH)
Alava (E)
BRS 195 (Bra)
Caminant
CDC McGwire (Kan)
Emperor (Kan)
Jerusalemer (IL)
Lenka
Marnie
Union
Engledow India
Iron
Pamella Blue
Quench
Marthe
Propino
Streif
Tesla
Foster
Ven
B3163	4.43381	1.17852	9.49438	2.80716	11.3462	5.97646	10.4955	4.69087
B3250
B3484
B4032
B4403
Flagship
Morex (M78)	5.51846	0.660126			17.9553	9.72259	22.4459	3.079
Steptoe	5.85881	1.7647	13.1051	0.698402	9.18544	1.22617	18.5482	8.07242
Auriga	1.08327	0.2858	1.82313	0.420578	2.38239	0.743211	4.23326	1.4005
B3162	4.14536	1.52458	9.39749	3.48103	5.11353	1.36251	41.8449	19.8955
B3194
B3254
B3482
B3274
B3457
B3914
Scarlett
Alexis
Arg. DH 22
Lotos
Baronesse
Eunova	1.03215	0.259053	2.00876	0.391741	1.81784	0.256917	3.5849	1.09936
Shakira	1.80913	0.62203	4.2451	0.48516	1.67965	0.759081	7.2038	2.708
Arg. DH 16
Endora	5.92968	0.888426	16.8716	1.72204	5.20847	0.660667	25.6934	4.55693
Ventina	8.04618	2.65724	15.0976	2.93373	4.29062	0.518288	19.1808	4.81579
B0001
B0004
Romilda	1.24325	0.395896	2.87961	0.815314	2.04778	0.429174	6.16222	2.56293
Umbrella	1.59363	0.740318	1.72504	0.132425	1.31477	0.213582	3.71897	0.789584
Aischa	2.87895	1.38169	5.41497	2.03688	2.87136	0.800495	9.66619	6.17603
12/667/25
13/594/74
13/554/34
13/568/39
13/542/6
STRG 690/16
STRG 695/16
STRG 706/16
Sydney
STRG 654/14
STRG 606/12 Diligence
STRG 689/12 A

## Sheet: Array-SNP
	X9k_iSELECT_Marker_Name	i_BK_01	i_BK_03	i_BK_05	i_BK_08	i_BK_17	i_11_20002	i_11_10002	i_11_20005	i_11_10005	i_11_20010	i_11_10008	i_11_20017	i_11_20018	i_11_10010	i_11_20020	i_11_20023	i_11_10013	i_11_10015	i_11_10017	i_11_20029	i_11_10023	i_11_10024	i_11_20036	i_11_10025	i_11_10028	i_11_10030	i_11_20053	i_11_20058	i_11_20062	i_11_20063	i_11_20064	i_11_20072	i_11_10040	i_11_10041	i_11_20078	i_11_10043	i_11_20083	i_11_20085	i_11_20086	i_11_10046	i_11_20092	i_11_20093	i_11_20099	i_11_20101	i_11_20103	i_11_20104	i_11_20105	i_11_10056
	Chromosome	un	un	un	un	un	3H	1H	6H	3H	un	un	un	un	un	un	3H	6H	6H	un	6H	un	un	6H	un	un	1H	un	6H	un	3H	un	un	6H	un	5H	1H	7H	3H	2H	un	7H	3H	un	5H	7H	5H	5H	7H
cultivar	cM	NA	NA	NA	NA	NA	51.6	61.5	115.9	53.3	0	0	0	0	0	0	96.5	49.1	95	0	116.1	0	0	100.8	0	0	21.3	0	60.6	0	73	0	0	66.1	0	144.9	60.8	77.4	122.6	92.2	0	99.8	69	0	44	91.9	140.1	46.7	37.6
IPZ 24727		T	C	C	C	C	A	A	A	G	G	C	G	A	A	A	A	G	G	A	G	G	A	A	A	A	A	C	G	A	G	G	A	A	C	A	G	A	G	C	A	G	G	A	A	A	G	G	A
Barke		T	T	T	C	C	A	A	A	G	A	C	A	A	A	A	A	G	G	G	G	G	G	G	A	G	A	C	G	A	G	A	A	A	C	A	G	A	G	C	A	C	G	G	G	G	G	G	A
Grace		T	T	C	C	C	A	A	A	G	A	C	A	A	A	C	A	G	G	A	G	G	A	A	A	G	G	C	G	G	G	A	A	A	C	A	G	G	G	A	G	G	A	A	G	G	G	A	A
RGT Planet		T	T	C	G	C	G	A	G	A	A	C	G	G	G	C	A	G	G	G	A	G	G	A	A	G	G	C	G	G	G	G	A	A	G	A	G	A	G	A	G	C	A	A	G	G	G	A	A
Arg. DH 168		T	C	C	C	C	A	A	A	G	A	C	G	A	G	C	N	A	G	G	G	C	G	G	A	A	A	C	G	G	G	G	G	A	G	A	G	A	G	N	G	G	A	A	G	G	G	N	A
Abessinische (ETH)		K	N	Y	C	S	N	A	G	N	G	C	N	A	G	M	A	A	S	R	N	C	G	R	A	A	A	C	G	G	G	N	A	G	N	A	G	A	R	M	R	S	A	R	N	G	R	G	G
Alava (E)		G	C	C	G	G	N	G	G	A	A	A	A	A	A	A	G	A	N	G	A	C	N	N	A	G	A	A	A	A	A	A	G	G	G	A	C	N	N	A	A	G	A	G	G	A	A	A	A
BRS 195 (Bra)		G	N	C	C	G	A	A	N	G	A	C	R	A	A	C	A	G	G	G	N	C	G	A	A	A	A	C	A	G	G	A	G	A	C	R	G	R	G	C	A	C	G	G	A	G	A	G	A
Caminant		T	T	C	C	C	A	A	A	G	G	C	G	A	A	C	A	G	G	N	G	G	A	G	R	A	G	C	G	R	G	G	N	G	C	A	G	A	G	C	G	C	A	A	G	G	G	A	A
CDC McGwire (Kan)		G	T	T	G	C	A	A	G	A	G	C	A	R	G	C	G	G	G	G	A	C	R	G	A	A	A	C	A	G	G	A	G	G	G	A	G	A	G	N	A	S	G	G	G	G	A	A	A
Emperor (Kan)		T	T	T	C	C	A	A	A	A	A	C	A	G	A	C	A	A	G	G	G	S	A	A	A	G	A	A	G	G	G	G	G	G	G	A	G	A	G	C	G	C	G	A	G	G	A	A	G
Jerusalemer (IL)		T	T	C	G	G	A	A	G	G	A	C	A	G	G	C	G	G	G	G	G	C	G	G	A	A	A	C	G	G	G	G	A	G	G	A	G	A	G	C	G	C	G	A	A	G	A	G	A
Lenka		T	T	C	G	C	A	A	A	G	G	C	A	A	A	C	G	G	G	G	G	G	A	G	G	A	A	C	G	A	G	G	G	G	C	G	C	A	G	C	A	C	G	A	A	G	A	G	A
Marnie		T	T	C	C	C	A	A	A	G	A	C	A	A	A	C	A	G	G	G	G	G	A	G	A	G	G	C	G	G	G	A	A	A	C	A	G	A	G	A	G	C	R	A	G	G	G	A	A
Union		T	T	C	C	C	A	A	A	G	G	C	G	A	G	C	A	G	G	G	G	G	A	A	A	G	A	C	G	A	G	G	G	A	G	A	C	A	G	C	G	C	G	A	A	A	A	G	A
Engledow India		G	C	T	C	C	G	A	G	A	G	N	G	A	G	C	A	A	C	G	A	G	G	A	G	G	G	A	N	G	A	G	G	G	G	G	N	G	A	A	N	C	N	A	G	N	N	G	G
Iron		T	T	C	C	C	A	A	A	G	A	C	N	A	G	C	A	G	G	G	G	G	A	G	A	A	G	C	G	G	G	G	A	A	G	A	G	A	N	A	G	C	A	A	G	G	G	A	A
Pamella Blue		T	C	T	C	G	G	G	G	A	A	A	G	A	G	A	A	A	C	A	A	C	G	G	G	A	A	A	A	A	G	G	G	G	G	A	C	A	A	A	A	C	G	G	G	G	A	G	A
Quench		T	T	C	G	C	G	A	G	A	A	A	G	A	G	C	G	G	G	A	A	G	G	A	G	G	G	C	G	G	G	G	A	G	G	A	G	A	G	A	G	C	A	A	G	G	G	A	A
Marthe		T	T	C	C	G	A	A	A	G	A	C	A	A	G	A	G	G	G	G	G	G	G	A	A	A	A	C	G	G	A	A	A	A	G	A	C	A	G	C	A	C	G	G	G	G	A	A	A
Propino		T	T	C	G	C	R	A	G	A	A	M	G	A	G	A	G	G	G	G	A	G	G	A	A	G	G	C	G	G	G	A	A	A	G	A	G	A	G	A	A	C	G	G	G	G	G	A	G
Streif		T	T	C	C	C	A	A	A	G	A	C	A	G	A	A	A	G	G	A	G	G	G	G	A	A	G	C	G	A	G	G	G	A	G	A	G	A	A	C	A	C	A	A	G	G	G	A	A
Tesla
Foster		G	C	T	G	G	G	G	G	A	R	C	A	A	R	A	G	A	C	G	A	G	G	A	R	G	A	C	A	A	A	A	R	R	C	R	C	G	A	A	A	G	A	N	A	A	G	A	G
Ven		G	C	T	C	C	A	G	A	G	A	C	A	G	A	A	A	A	C	G	G	C	G	G	A	G	G	A	A	A	A	A	G	G	G	G	C	G	G	C	A	G	G	G	A	G	A	N	G
B3163		T	T	N	G	C	G	A	A	G	A	A	A	A	A	A	A	G	G	A	G	G	A	A	A	A	G	C	G	A	G	A	G	A	C	A	G	G	G	A	A	C	A	A	G	G	G	A	A
B3250		T	T	C	C	C	A	A	A	G	A	C	A	A	G	C	G	G	G	G	G	G	A	A	A	A	G	C	G	G	A	A	A	A	G	A	C	A	G	C	G	G	G	G	G	G	G	A	A
B3484		T	T	T	C	C	A	A	A	G	A	C	A	A	A	A	A	G	G	G	G	G	G	A	A	A	A	C	G	A	G	A	G	A	G	A	G	G	G	C	A	G	A	G	G	A	A	A	G
B4032		T	T	T	G	C	A	A	A	G	A	C	A	A	G	A	A	G	G	A	G	G	G	A	A	A	A	C	G	G	G	G	A	A	G	A	G	A	G	A	A	C	A	A	G	G	A	A	G
B4403		T	T	N	C	C	A	A	A	G	A	C	A	A	A	C	G	G	G	A	G	C	G	A	A	A	A	C	G	A	A	A	G	A	G	A	G	A	G	C	A	C	A	G	G	G	A	A	A
Flagship		G	T	C	G	G	G	A	A	G	A	A	A	A	G	A	G	G	G	G	G	G	G	G	G	G	A	C	G	G	A	G	G	G	C	A	G	A	G	C	A	C	A	A	A	G	A	G	G
Morex (M78)		G	C	T	G	G	G	G	G	A	A	C	A	A	A	A	G	A	C	G	A	G	G	A	A	G	G	C	A	A	A	A	A	G	C	G	C	G	A	A	A	G	A	G	A	A	A	A	G
Steptoe		G	C	N	G	G	G	G	G	A	G	C	G	A	G	C	A	A	C	G	A	C	G	A	A	G	A	A	A	G	G	A	A	G	G	G	C	G	G	A	G	C	A	G	G	G	A	A	A
Auriga		T	T	C	C	C	A	A	A	G	A	C	G	G	G	C	G	G	G	G	G	G	G	A	A	A	G	C	G	G	G	G	A	G	C	A	G	A	G	C	G	C	G	A	A	G	G	N	A
B3162		T	T	C	C	C	A	A	A	G	A	C	A	A	G	C	A	G	G	A	G	G	A	A	A	A	A	C	G	G	G	A	A	A	G	A	G	A	G	A	G	C	A	A	G	G	G	A	G
B3194		T	T	C	G	C	A	A	A	G	A	C	G	G	G	C	G	G	G	G	G	G	A	G	A	A	A	C	G	G	G	G	A	A	C	A	G	A	G	A	G	C	A	A	G	G	G	A	A
B3254		T	T	N	C	C	G	A	A	A	A	A	A	A	G	C	G	G	G	G	G	G	G	A	A	A	G	C	G	G	A	A	A	A	G	A	C	A	G	C	G	G	G	G	G	G	A	A	A
B3482		T	T	T	C	C	A	A	A	G	A	C	A	A	A	A	A	G	G	A	G	G	G	G	A	A	A	C	G	A	G	G	G	G	G	A	G	A	G	C	A	C	A	A	G	G	A	A	G
B3274		T	T	Y	G	C	G	A	A	A	A	A	A	A	G	C	G	G	G	A	G	G	G	A	G	G	G	C	G	G	A	A	A	A	G	A	G	A	G	C	G	G	G	G	G	G	A	A	A
B3457		T	T	Y	C	C	A	A	A	G	G	C	G	A	A	A	A	G	G	A	G	G	G	A	A	G	G	C	G	G	G	A	A	A	G	A	G	A	G	A	A	C	A	A	G	G	G	A	A
B3914		T	T	C	C	C	A	A	A	G	A	C	G	A	A	A	A	G	G	G	G	G	G	G	G	G	G	C	G	G	G	G	A	A	G	A	G	A	G	A	A	C	G	A	G	G	A	A	G
Scarlett		T	T	C	G	G	G	A	G	G	G	A	G	A	G	C	A	G	G	A	A	G	A	G	A	G	A	C	G	G	A	A	A	A	G	A	G	A	G	C	G	C	G	G	G	A	A	G	A
Alexis		T	T	C	C	C	A	A	A	G	G	C	G	A	G	C	A	G	G	G	G	C	A	G	A	A	A	C	G	G	G	G	A	A	C	A	G	A	G	C	G	C	A	A	G	G	G	G	A
Arg. DH 22		T	C	C	C	N	A	A	A	G	G	C	G	A	G	C	G	N	G	G	G	C	G	G	A	A	A	C	G	G	G	A	G	A	G	A	G	A	G	C	G	C	G	G	A	G	A	G	A
Lotos		G	T	C	C	C	A	A	G	G	A	C	G	G	A	C	G	G	G	A	A	G	G	G	A	G	G	C	A	G	G	A	A	G	G	A	C	A	G	C	G	C	G	G	A	G	G	A	A
Baronesse		T	T	C	G	C	G	A	A	A	A	A	A	A	G	C	A	G	G	A	G	G	G	G	A	A	G	C	G	G	A	A	A	G	G	A	G	G	G	C	G	C	A	G	G	G	A	A	A
Eunova		T	T	T	C	G	A	A	A	G	A	C	G	A	A	C	G	G	G	G	G	C	G	G	G	A	G	C	G	G	G	A	R	A	C	G	C	G	A	C	G	C	G	G	A	G	R	G	G
Shakira		T	T	C	G	C	A	A	G	G	A	C	A	G	G	C	G	G	G	A	A	C	G	G	A	G	A	C	G	G	G	G	A	A	C	A	G	G	G	A	G	G	G	A	G	G	G	A	G
Arg. DH 16		G	T	C	C	C	A	A	A	G	A	C	G	A	G	C	A	A	G	G	G	C	G	G	A	A	G	C	G	G	G	A	A	A	G	A	G	A	G	C	A	G	A	G	G	G	G	A	A
Endora		T	T	C	G	C	A	A	A	G	A	C	A	A	R	A	A	G	C	A	G	G	G	A	G	A	G	C	G	R	G	G	R	G	G	A	G	A	G	A	A	C	G	A	G	G	G	A	A
Ventina		T	T	C	C	C	A	A	G	G	A	C	A	A	G	A	G	G	G	G	A	G	G	A	A	A	G	C	G	A	G	G	A	A	G	A	G	A	G	A	A	C	A	A	G	G	G	A	A
B0001		T	T	C	C	C	A	A	G	G	A	C	A	G	A	A	R	G	G	G	A	G	G	G	G	A	A	C	G	A	G	A	G	A	G	A	G	A	G	A	A	C	A	G	G	G	A	A	A
B0004		T	T	C	C	C	A	A	A	G	A	C	A	G	G	C	G	G	G	A	G	G	G	A	G	G	G	C	G	G	G	G	A	G	G	A	G	A	G	A	G	C	A	A	G	G	A	A	A
Romilda		T	T	C	G	C	G	A	A	A	G	A	G	A	A	C	A	G	G	A	G	C	G	A	G	A	G	C	G	A	G	G	G	A	G	A	G	A	G	A	G	C	A	A	G	G	A	A	G
Umbrella		T	T	T	G	C	G	A	G	A	A	A	A	A	G	C	G	G	G	G	A	G	A	A	G	A	A	C	G	G	A	A	A	G	C	A	C	A	G	A	G	G	G	G	G	A	A	A	A
Aischa		T	T	C	G	C	G	A	G	G	A	A	A	A	A	A	G	G	G	A	A	G	A	A	G	A	G	C	G	A	G	G	G	A	G	A	G	A	G	A	A	C	G	A	G	G	G	A	A
12/667/25		T	T	C	G	C	G	A	G	R	A	A	R	R	A	A	G	G	G	A	A	G	G	A	A	G	A	C	G	A	G	R	G	A	G	A	G	A	G	M	A	C	A	N	G	G	G	R	A
13/594/74		T	T	C	G	C	A	A	A	G	A	C	A	G	G	A	G	G	G	A	G	G	G	G	A	G	A	C	G	G	G	G	A	A	G	A	G	A	G	A	A	G	G	A	G	G	R	A	G
13/554/34		T	T	N	G	C	A	A	A	G	A	C	A	A	G	A	A	G	G	A	G	G	G	A	G	A	G	C	G	A	G	A	A	A	G	A	G	A	G	A	A	C	A	A	G	G	G	A	A
13/568/39		T	T	C	C	C	A	A	A	G	A	C	A	A	A	A	A	G	G	A	G	G	A	A	A	G	G	C	G	G	G	A	A	A	G	A	G	A	G	A	A	C	A	A	G	G	G	A	A
13/542/6		T	T	C	G	C	A	A	A	G	A	C	A	A	G	C	G	G	G	A	G	G	A	A	A	A	G	C	G	G	G	A	A	A	C	A	G	G	G	A	G	G	G	A	G	G	A	A	G
STRG 690/16		T	T	C	C	C	A	A	G	G	A	C	A	A	A	A	G	G	G	A	A	G	G	A	G	A	G	C	G	A	G	G	G	A	G	A	G	A	G	C	A	C	A	A	G	G	G	A	A
STRG 695/16		T	T	C	C	C	A	A	A	G	A	C	A	A	A	A	A	G	G	G	G	G	G	A	A	A	G	C	G	A	G	A	G	G	G	A	G	A	G	A	G	C	A	G	G	G	A	A	A
STRG 706/16		T	T	C	C	C	A	A	N	G	A	C	R	A	A	A	G	G	G	A	R	G	G	A	G	A	A	C	G	A	G	A	G	R	G	A	G	A	G	A	A	C	A	G	G	G	G	A	A
Sydney		T	T	T	C	C	A	A	A	G	G	C	G	A	G	A	A	G	G	A	G	C	A	A	G	A	A	C	G	G	G	G	A	A	C	A	G	G	G	A	A	G	G	A	G	G	G	A	G
STRG 654/14		T	T	C	C	G	A	A	A	G	A	C	A	A	A	A	A	G	G	A	G	C	G	A	A	A	R	C	G	A	G	A	G	A	G	A	G	A	G	C	A	C	G	G	G	G	A	A	A
STRG 606/12 Diligence		T	T	C	C	C	A	A	A	G	A	C	A	A	G	C	G	G	G	G	G	G	A	G	A	A	G	C	G	G	G	A	A	A	G	A	C	A	G	C	G	C	G	A	G	G	A	A	A
STRG 689/12 A		T	T	C	G	C	G	A	G	A	A	C	A	A	A	A	G	G	G	G	A	G	G	A	A	A	A	C	G	A	G	G	G	A	G	A	G	A	G	A	A	C	A	A	G	G	G	A	A
[truncated: 4,272 more columns]

## Sheet: population structure
	Mean inferred ancestry of individuals (n = 20)											SD of inferred ancestry of individuals (n = 20)
	2016					2017						2016					2017
cultivar	inferred cluster 1	inferred cluster 2	inferred cluster 3	inferred cluster 4	inferred cluster 5	inferred cluster 1	inferred cluster 2	inferred cluster 3	inferred cluster 4	inferred cluster 5	inferred cluster 6	inferred cluster 1	inferred cluster 2	inferred cluster 3	inferred cluster 4	inferred cluster 5	inferred cluster 1	inferred cluster 2	inferred cluster 3	inferred cluster 4	inferred cluster 5	inferred cluster 6
IPZ 24727	0.001	0.367	0.485	0.147	0	0.001	0.316	0.546	0	0.136	0.001	0	0.005	0.003	0.005	0	0	0.007	0.003	0	0.01	0.001
Barke	0	0.496	0.338	0.164	0.001	0	0.322	0.417	0.042	0.17	0.048	0	0.007	0.003	0.007	0	0	0.009	0.003	0.011	0.014	0.004
Grace	0.001	0.71	0.068	0.221	0.001	0.001	0.711	0.045	0.042	0.19	0.011	0	0.007	0.005	0.006	0	0	0.017	0.004	0.021	0.018	0.007
RGT Planet	0.001	0.228	0.06	0.396	0.314	0	0.189	0.001	0.76	0.048	0.001	0	0.005	0.002	0.006	0.003	0	0.008	0	0.009	0.003	0.001
Arg. DH 168	0.198	0.1	0.398	0.245	0.059	0.169	0.17	0.385	0.229	0.046	0.001	0.001	0.006	0.003	0.005	0.001	0.001	0.005	0.002	0.006	0.004	0
Abessinische (ETH)	0.416	0.201	0.26	0.112	0.012	0.353	0.065	0.384	0.028	0.12	0.051	0.003	0.005	0.002	0.005	0.002	0.002	0.006	0.003	0.006	0.009	0.005
Alava (E)	0.893	0.063	0.001	0.001	0.042	0.845	0.02	0.001	0.031	0.004	0.1	0.003	0.002	0	0	0.001	0.004	0.004	0	0.004	0.002	0.008
BRS 195 (Bra)	0.314	0.007	0.62	0.058	0	0.273	0.096	0.63	0	0.001	0	0.002	0.003	0.004	0.003	0	0.001	0.001	0.001	0	0	0
Caminant	0.001	0.494	0.269	0.236	0.001							0	0.007	0.003	0.007	0
CDC McGwire (Kan)	0.234	0.152	0.545	0.06	0.01	0.207	0.202	0.586	0.002	0.001	0.002	0.002	0.004	0.005	0.003	0.002	0.001	0.002	0.003	0.001	0	0.001
Emperor (Kan)	0.11	0.362	0.426	0.096	0.006	0.122	0.375	0.455	0.013	0.035	0.001	0.002	0.005	0.005	0.004	0.001	0.001	0.007	0.003	0.008	0.006	0.001
Jerusalemer (IL)	0.301	0.024	0.565	0.107	0.005	0.234	0.115	0.63	0.008	0.011	0.002	0.003	0.006	0.004	0.003	0.001	0.001	0.003	0.003	0.005	0.003	0.001
Lenka	0.027	0.135	0.624	0.164	0.051	0.002	0.188	0.635	0.166	0.008	0	0.004	0.005	0.006	0.005	0.002	0.001	0.004	0.003	0.005	0.002	0
Marnie	0	0.647	0.093	0.259	0	0	0.568	0.116	0.031	0.283	0.002	0	0.008	0.005	0.007	0	0	0.016	0.006	0.018	0.023	0.002
Union	0.002	0.183	0.648	0.167	0							0.001	0.005	0.005	0.004	0
Engledow India	0.915	0.016	0.008	0.042	0.018	0.847	0.006	0.044	0.038	0.027	0.038	0.003	0.004	0.002	0.002	0.002	0.004	0.002	0.003	0.003	0.003	0.005
Iron	0	0.706	0.001	0.292	0	0	0.532	0.001	0.112	0.334	0.02	0	0.008	0	0.008	0	0	0.017	0.001	0.015	0.024	0.005
Pamella Blue	0.784	0.007	0.093	0.045	0.072	0.682	0.001	0.145	0.084	0.002	0.087	0.003	0.003	0.002	0.002	0.002	0.003	0	0.003	0.002	0.001	0.006
Quench	0	0.111	0	0.457	0.432	0	0	0	0.877	0.122	0	0	0.006	0	0.007	0.004	0	0	0	0.003	0.003	0
Marthe	0.001	0.713	0.07	0.215	0.002	0	0.554	0.016	0.024	0.215	0.191	0	0.007	0.002	0.007	0	0	0.013	0.004	0.011	0.018	0.011
Propino	0.002	0.136	0.098	0.407	0.358	0.001	0.162	0.007	0.805	0.016	0.009	0.001	0.005	0.002	0.006	0.004	0.001	0.007	0.001	0.008	0.002	0.002
Streif	0.001	0.693	0.069	0.202	0.036	0.001	0.631	0.002	0.234	0.13	0.001	0	0.007	0.004	0.007	0.001	0	0.014	0.001	0.013	0.011	0.001
Tesla
Foster	0.998	0	0.001	0	0	0.998	0	0.001	0	0	0	0	0	0	0	0	0	0	0	0	0	0
Ven	0.709	0.083	0.208	0	0	0.705	0.131	0.162	0	0	0	0.002	0.003	0.002	0	0	0.001	0.001	0.002	0	0	0
B3163	0.001	0.537	0.09	0.234	0.138	0	0.637	0	0.354	0	0.008	0	0.007	0.005	0.006	0.002	0	0.014	0	0.015	0	0.002
B3250	0	0.797	0.001	0.201	0	0	0.523	0	0	0.265	0.212	0	0.008	0	0.008	0	0	0.014	0	0	0.018	0.01
B3484	0.001	0.851	0.001	0.146	0.001							0	0.006	0	0.007	0
B4032	0.001	0.607	0.014	0.293	0.085	0.001	0.518	0.003	0.267	0.21	0.001	0	0.007	0.003	0.007	0.001	0	0.014	0.001	0.012	0.015	0
B4403	0.129	0.519	0.198	0.121	0.033	0.134	0.541	0.137	0.137	0.024	0.026	0.002	0.005	0.004	0.004	0.002	0.002	0.011	0.002	0.012	0.008	0.006
Flagship	0.417	0.007	0.451	0.084	0.042	0.302	0.005	0.574	0.016	0.002	0.101	0.002	0.003	0.003	0.003	0.001	0.001	0.002	0.004	0.005	0.001	0.005
Morex (M78)	0.998	0	0.001	0	0	0.999	0	0	0	0	0	0	0	0	0	0	0	0	0	0	0	0
Steptoe	0.842	0.133	0.002	0.021	0.002	0.807	0.096	0.001	0.001	0.05	0.045	0.002	0.003	0	0.002	0.001	0.004	0.004	0	0.001	0.005	0.006
Auriga	0.001	0.38	0.38	0.239	0	0	0.267	0.433	0.078	0.214	0.007	0	0.006	0.003	0.007	0	0	0.01	0.002	0.009	0.014	0.002
B3162	0.001	0.514	0.124	0.268	0.093	0.001	0.636	0.001	0.308	0.054	0	0	0.007	0.005	0.006	0.002	0	0.014	0	0.015	0.005	0
B3194	0	0.43	0.144	0.295	0.131							0	0.007	0.002	0.007	0.002
B3254	0.009	0.692	0.001	0.222	0.076	0	0.432	0	0.065	0.239	0.263	0.002	0.006	0	0.006	0.001	0	0.013	0	0.01	0.019	0.013
B3482	0.001	0.814	0.001	0.184	0.001	0.023	0.495	0.031	0.124	0.22	0.107	0	0.007	0	0.007	0	0.003	0.013	0.005	0.012	0.018	0.007
B3274	0.061	0.432	0.001	0.276	0.23							0.002	0.005	0	0.006	0.003
B3457	0.001	0.464	0.246	0.239	0.05							0	0.006	0.004	0.006	0.001
B3914	0.001	0.296	0.203	0.311	0.189	0	0.293	0.173	0.48	0.051	0.002	0	0.005	0.004	0.006	0.002	0	0.008	0.001	0.01	0.005	0.001
Scarlett	0.022	0.285	0.405	0.19	0.099	0.001	0.318	0.402	0.177	0.008	0.093	0.004	0.005	0.005	0.004	0.002	0	0.007	0.003	0.009	0.006	0.006
Alexis	0	0.372	0.418	0.209	0.001							0	0.006	0.003	0.006	0
Arg. DH 22	0.137	0.016	0.649	0.188	0.011	0.083	0.12	0.701	0.08	0.015	0.001	0.002	0.005	0.004	0.004	0.001	0.001	0.004	0.003	0.005	0.003	0
Lotos	0.19	0.234	0.395	0.139	0.042	0.158	0.138	0.501	0.079	0.123	0.001	0.001	0.004	0.003	0.005	0.001	0.001	0.005	0.003	0.005	0.009	0.001
Baronesse	0.211	0.612	0.001	0.114	0.061	0.162	0.395	0.003	0.036	0.159	0.246	0.002	0.006	0	0.005	0.002	0.005	0.011	0.001	0.012	0.014	0.016
Eunova	0.172	0.204	0.393	0.155	0.076	0.169	0.231	0.411	0.164	0.022	0.002	0.002	0.004	0.004	0.003	0.001	0.001	0.005	0.002	0.007	0.006	0.001
Shakira	0.001	0.204	0.248	0.315	0.233	0.001	0.308	0.155	0.534	0.001	0	0	0.005	0.003	0.006	0.003	0	0.008	0.001	0.008	0.001	0
Arg. DH 16	0.117	0.306	0.276	0.242	0.058							0.001	0.006	0.003	0.005	0.001
Endora	0.001	0.451	0.001	0.33	0.217	0	0.273	0	0.546	0.18	0	0	0.008	0	0.008	0.003	0	0.009	0	0.01	0.009	0
Ventina	0	0.498	0	0.339	0.162	0	0.328	0	0.427	0.244	0	0	0.007	0	0.007	0.002	0	0.012	0	0.01	0.013	0
B0001	0.003	0.713	0.02	0.225	0.04	0.001	0.59	0.001	0.203	0.205	0	0.001	0.008	0.004	0.007	0.001	0	0.015	0	0.012	0.014	0
B0004	0	0.398	0	0.37	0.232	0	0.225	0	0.531	0.243	0	0	0.008	0	0.008	0.003	0	0.01	0	0.008	0.011	0
Romilda	0.038	0.221	0.081	0.347	0.313	0.005	0.194	0.035	0.679	0.013	0.074	0.001	0.004	0.003	0.005	0.003	0.002	0.007	0.004	0.008	0.003	0.006
Umbrella	0.108	0.55	0.043	0.205	0.095	0.021	0.286	0.099	0.13	0.221	0.242	0.002	0.006	0.003	0.006	0.002	0.005	0.01	0.004	0.008	0.017	0.015
Aischa	0.001	0.268	0.011	0.377	0.342	0	0.202	0	0.78	0.017	0.001	0	0.005	0.003	0.006	0.004	0	0.008	0	0.008	0.002	0
12/667/25						0	0.256	0.048	0.682	0.004	0.009						0	0.008	0.001	0.009	0.003	0.002
13/594/74						0.001	0.523	0	0.475	0.001	0						0	0.012	0	0.012	0	0
13/554/34						0	0.646	0	0.353	0.001	0						0	0.015	0	0.014	0.001	0
13/568/39						0	0.533	0.001	0.395	0.07	0						0	0.013	0.001	0.015	0.007	0.001
13/542/6						0	0.589	0	0.29	0.08	0.04						0	0.012	0	0.014	0.009	0.005
STRG 690/16						0	0.385	0.001	0.569	0.044	0						0	0.01	0	0.01	0.004	0
STRG 695/16						0	0.388	0	0.393	0.218	0						0	0.012	0	0.011	0.013	0
STRG 706/16						0	0.48	0	0.427	0.091	0						0	0.012	0	0.011	0.005	0
Sydney	0.002	0.561	0.233	0.2	0.004	0.003	0.597	0.178	0.088	0.081	0.053	0.001	0.006	0.004	0.005	0.001	0.001	0.012	0.002	0.014	0.01	0.006
STRG 654/14						0	0.617	0.001	0.259	0.122	0						0	0.014	0	0.013	0.01	0
STRG 606/12 Diligence						0.002	0.525	0.094	0.093	0.256	0.029						0.001	0.013	0.002	0.011	0.02	0.006
STRG 689/12 A						0	0.137	0	0.859	0.004	0						0	0.009	0	0.009	0.001	0

## Sheet: TOCO 2016
	leaf tocochromanol content 2016 wet																leaf tocochromanol content 2016 dry																	mature grain tocochromanol content 2016 wet
	gTtr [ng/mgFW]		aTtr [ng/mgFW]		totTtr [ng/mgFW]		dTph [ng/mgFW]		gTph [ng/mgFW]		aTph [ng/mgFW]		totTph [ng/mgFW]		totTcr [ng/mgFW]		gTtr [ng/mgFW]		aTtr [ng/mgFW]		totTtr [ng/mgFW]		dTph [ng/mgFW]		gTph [ng/mgFW]		aTph [ng/mgFW]		totTph [ng/mgFW]		totTcr [ng/mgFW]			gTtr [ng/mgFW]		aTtr [ng/mgFW]		totTtr [ng/mgFW]		dTph [ng/mgFW]		gTph [ng/mgFW]		aTph [ng/mgFW]		totTph [ng/mgFW]		totTcr [ng/mgFW]
cultivar	MEAN	SE	MEAN	SE	MEAN	SE	MEAN	SE	MEAN	SE	MEAN	SE	MEAN	SE	MEAN	SE	MEAN	SE	MEAN	SE	MEAN	SE	MEAN	SE	MEAN	SE	MEAN	SE	MEAN	SE	MEAN	SE		MEAN	SE	MEAN	SE	MEAN	SE	MEAN	SE	MEAN	SE	MEAN	SE	MEAN	SE	MEAN	SE
IPZ 24727	0.387243	0.11913	5.22633	0.808838	5.61358	0.717257	0.105834	0.0442814	0.556481	0.0625848	37.0866	3.0272	37.7489	3.12155	43.3625	3.37477	0.756733	0.246396	4.27051	1.03554	5.02724	0.915364	0.0644085	0.0179905	0.944057	0.113919	43.8326	1.37124	44.8411	1.41121	49.8683	2.1261		9.92953	0.667176	15.7403	0.961973	25.6699	1.58472	0.459048	0.035348	4.00536	0.392318	9.29539	0.527711	13.7598	0.918644	39.4297	2.37729
Barke	0.858136	0.306077	4.87544	0.977102	5.73358	0.861703	0.0673288	0.0261011	0.596033	0.0229259	34.1049	1.10937	34.7683	1.13817	40.5019	1.07205	0.552609	0.081307	4.98314	0.313324	5.53575	0.27701	0.139099	0.05341	1.07622	0.0581876	64.2652	2.52796	65.4805	2.57236	71.0162	2.42268		11.7678	0.654575	19.8701	0.508102	31.6379	0.852982	0.375078	0.0510627	2.94028	0.183485	10.479	0.502488	13.7944	0.636406	45.4323	0.905674
Grace	0.117708	0.0170084	3.81756	0.671594	3.93527	0.683219	0.702917	0.203427	0.401806	0.0207745	37.6484	0.693698	38.7531	0.691542	42.6884	0.409359	1.61791	0.373632	2.24294	0.504532	3.86085	0.179812	0.880532	0.144018	0.623117	0.0193008	44.0969	2.69258	45.6005	2.71492	49.4614	2.75244		13.5875	0.986627	22.0298	1.60725	35.6173	2.56863	0.434172	0.0228105	3.0348	0.200888	11.3823	0.703538	14.8513	0.905369	50.4686	3.37261
RGT Planet	1.1091	0.340812	2.00468	0.401331	3.11378	0.365639	0.0379745	0.0157761	0.557405	0.0293171	31.9542	0.526653	32.5496	0.540124	35.6634	0.517429	0.285465	0.0466323	3.32629	0.503685	3.61175	0.504308	0.17548	0.0361109	0.752358	0.0122577	44.6872	1.71046	45.615	1.72477	49.2268	1.96882		14.3858	0.752003	25.2308	1.43919	39.6166	2.1911	0.240354	0.0151561	2.42698	0.166835	12.5173	0.275398	15.1846	0.436209	54.8012	2.57529
Arg. DH 168	0.397929	0.0906921	1.43463	0.221017	1.83256	0.258841	0.500303	0.177371	0.28233	0.0453744	25.5925	1.40298	26.3752	1.51309	28.2077	1.69394	1.36673	0.348844	2.91714	0.587579	4.28388	0.266068	0.227217	0.0836582	0.710539	0.0265365	38.546	1.43167	39.4837	1.38842	43.7676	1.63488		11.6785	0.585677	22.505	1.29497	34.1834	1.87918	0.271882	0.010535	3.42968	0.447007	15.1302	1.18362	18.8318	1.60486	53.0152	3.44745
Abessinische (ETH)	0.104142	0.0283177	1.92488	0.600147	2.02902	0.600923	0.0281455	0.0112315	0.790725	0.141046	29.9148	0.943932	30.7337	1.07161	32.7627	0.81816	0.415312	0.078352	5.41347	0.772756	5.82878	0.743039	0.0783935	0.0334409	1.35556	0.226849	38.9819	2.84309	40.4158	3.02202	46.2446	3.70659		9.39929	0.701201	14.7412	0.201355	24.1405	0.682103	0.323899	0.042021	2.47324	0.281332	8.9819	1.0335	11.779	1.26127	35.9195	1.74132
Alava (E)	1.04412	0.259123	4.31359	0.823567	5.35771	0.708089	0.00923832	0.00361168	0.362344	0.0437794	30.8439	0.589764	31.2155	0.631857	36.5732	0.94	1.43379	0.35152	3.42618	0.77728	4.85998	0.613655	0.696296	0.221069	0.332977	0.0093174	33.9243	1.27124	34.9536	1.40734	39.8135	1.51079		9.02145	0.362766	23.2306	1.58606	32.252	1.73903	0.493994	0.0704901	3.69788	0.368321	13.6217	0.898631	17.8136	1.24185	50.0656	2.92118
BRS 195 (Bra)	0.0727686	0.0104667	0.514462	0.159148	0.587231	0.150213	0.0883441	0.0327609	0.401859	0.0244569	22.2159	1.29574	22.7061	1.34939	23.2933	1.3381	2.34863	0.49087	1.79937	0.812152	4.148	0.336488	0.031208	0.0137059	0.655019	0.0722699	43.2029	0.902268	43.8891	0.940497	48.0371	0.761702		13.6122	1.06601	21.397	1.95975	35.0091	3.02576	0.259011	0.0405048	2.6038	0.369917	12.6787	1.42775	15.5415	1.83817	50.5506	4.86393
Caminant	0.408833	0.134535	2.9801	0.598544	3.38893	0.506339	0.00428426	0.000760084	0.568768	0.0400956	27.5525	1.67861	28.1255	1.71666	31.5144	1.23682	0.817884	0.308662	2.53009	0.532041	3.34797	0.384961	0.233366	0.0765038	0.996308	0.0293731	43.2547	1.19989	44.4844	1.16701	47.8324	1.02085		15.4581	0.710864	17.4409	0.406822	32.899	1.05247	0.962802	0.0658597	7.60152	0.572366	12.3564	0.819375	20.9207	1.41089	53.8198	2.41124
CDC McGwire (Kan)	0.584357	0.228981	2.43738	0.465175	3.02174	0.338483	0.219472	0.0547187	0.176719	0.027285	15.9962	0.603871	16.3924	0.59119	19.4142	0.504424	0.903041	0.340279	1.06909	0.248837	1.97213	0.304018	0.104415	0.0447163	1.12775	0.163311	22.8838	1.46443	24.116	1.57941	26.0881	1.47223		14.0779	0.552427	22.3819	0.545962	36.4597	1.08904	0.262327	0.0247496	2.75862	0.0939351	10.0161	0.493067	13.037	0.58966	49.4968	1.25914
Emperor (Kan)	0.0699284	0.0133045	1.88471	0.247162	1.95463	0.260081	0.628004	0.231706	0.650029	0.0499953	46.5039	3.09017	47.7819	3.20099	49.7366	3.43335	0.177593	0.0340817	3.00772	0.329398	3.18531	0.348622	0.000544921	3.12849e-05	1.31724	0.149372	65.1885	2.8152	66.5062	2.92344	69.6916	3.27191		19.2087	1.72479	35.0301	3.37159	54.2388	5.08908	0.287618	0.0414998	2.47057	0.343507	14.5931	1.94993	17.3513	2.3249	71.5901	7.35311
Jerusalemer (IL)	1.40763	0.387673	2.16524	0.28949	3.57287	0.392209	0.761174	0.201083	0.968743	0.241304	29.4957	1.76771	31.2257	1.73156	34.7985	1.67036	0.0415715	0.00674409	2.39878	0.169918	2.44035	0.171574	0.000946603	9.9557e-05	0.647798	0.10903	38.3108	2.00601	38.9596	1.96883	41.3999	2.13403		14.2425	0.838871	29.9419	1.89058	44.1844	2.72818	0.547184	0.0296939	6.27713	0.338969	21.233	1.02732	28.0573	1.3888	72.2417	4.10064
Lenka	0.0267016	0.00540827	1.39644	0.192959	1.42314	0.197441	0.00185162	0.000305593	0.491896	0.0391592	43.2837	0.767625	43.777	0.728988	45.2001	0.883875	0.523839	0.138063	4.66573	0.625285	5.18957	0.631936	0.00638933	0.00151982	0.677986	0.0522091	67.6714	3.58535	68.3558	3.62868	73.5454	4.2354		15.641	1.01257	28.5897	1.32726	44.2307	2.32357	0.618934	0.0599968	4.83993	0.44463	20.1223	1.96061	25.5812	2.42928	69.8119	4.74282
Marnie	0.102609	0.0175255	2.36283	0.155023	2.46544	0.147225	0.00110738	0.000202526	0.455864	0.0333846	51.6533	1.41162	52.11	1.4385	54.5755	1.56335	0.237591	0.0595789	4.25167	0.325367	4.48926	0.357498	0.487819	0.114856	0.66053	0.0461149	66.112	1.60068	67.1384	1.61253	71.6277	1.61189		12.142	0.443409	16.209	0.751076	28.351	1.18704	0.580093	0.0607598	5.75716	0.646288	15.6585	1.39743	21.9957	1.9578	50.3467	2.96416
Union	0.0562882	0.0127585	1.86236	0.101755	1.91864	0.110394	0.00121375	0.000200512	0.644686	0.0564555	43.8146	0.810064	44.4605	0.842132	46.3791	0.905304	0.789253	0.25868	4.26131	0.262744	5.05056	0.412901	1.81356	0.469768	0.767389	0.0495903	63.1718	1.69881	65.7527	1.84569	70.8033	2.17154		11.7554	0.609932	18.855	1.34619	30.6104	1.95612	0.394007	0.017104	3.8177	0.156408	8.66611	0.186522	12.8778	0.360034	43.4882	2.31616
Engledow India	0.0588914	0.0112482	2.61942	0.204822	2.67831	0.209057	0.00111207	0.000109501	0.601718	0.160999	29.8988	1.63588	30.5017	1.48853	33.18	1.54261	0.280139	0.0142087	5.35176	0.391916	5.6319	0.381028	0.035236	0.014698	0.632901	0.0578647	53.0807	2.81186	53.7489	2.85104	59.3808	3.15732		8.80643	0.799546	19.8704	1.69975	28.6768	2.49174	0.0632593	0.0225343	1.10894	0.0994311	10.0481	0.606127	11.2203	0.71846	39.8971	3.14347
Iron	0.348907	0.148743	0.721183	0.109024	1.07009	0.222507	0.638352	0.20627	0.941681	0.136261	29.2664	1.59127	30.8464	1.61888	31.9165	1.79306	0.189057	0.0167175	3.85777	0.373048	4.04682	0.388636	0.000866398	0.000102916	1.08616	0.0837552	70.5599	8.22724	71.6467	8.18384	75.6935	8.56594		8.92021	0.471766	14.8025	1.07014	23.7227	1.52563	0.299139	0.0276035	3.0724	0.236075	9.83207	0.718463	13.2036	0.959567	36.9263	2.41624
Pamella Blue	0.103642	0.00838827	3.84958	0.124945	3.95322	0.124236	0.000388152	8.42878e-05	0.270813	0.0148621	39.7954	1.22686	40.0666	1.2302	44.0198	1.28388	0.882221	0.153292	4.44987	0.0939092	5.33209	0.23391	0.365858	0.124257	0.68961	0.0160043	55.5088	1.28025	56.5643	1.33208	61.8964	1.45018		6.45801	0.116159	16.485	0.210971	22.943	0.320887	0.10863	0.00724633	0.70235	0.0541844	6.79589	0.04894	7.60687	0.0888544	30.5499	0.315408
Quench	0.0526582	0.00714244	1.00203	0.109697	1.05469	0.114497	0.00306445	0.000389965	0.58315	0.0186893	40.3882	0.993627	40.9744	1.00068	42.0291	1.063	0.381168	0.037282	4.05621	0.449608	4.43738	0.48401	0.748011	0.323747	0.750833	0.0189007	57.4572	3.34547	58.956	3.4656	63.3934	3.837		10.9003	0.474138	22.4705	0.926291	33.3708	1.196	0.257563	0.0264553	3.19848	0.247423	11.6588	0.558804	15.1149	0.813879	48.4857	1.85911
Marthe	0.0803398	0.00961333	3.20148	0.509784	3.28182	0.514352	0.000967801	0.000123333	1.04201	0.111242	61.3987	6.3574	62.4417	6.43422	65.7235	6.93697	0.200616	0.0175646	3.6599	0.155802	3.86051	0.169973	0.784447	0.368256	0.815901	0.0363916	64.2221	1.05198	65.6263	1.17026	69.4869	1.24029		15.5409	1.38388	28.8414	3.27861	44.3823	4.66109	0.93319	0.107013	6.76991	0.990666	18.0207	2.46688	25.7238	3.56172	70.1061	8.15906
Propino	0.0420351	0.00756532	1.38558	0.0580269	1.42761	0.0607038	0.000773562	7.55838e-05	0.788636	0.150179	43.3225	1.08259	44.1119	1.09182	45.5395	1.14179	0.156121	0.024021	4.64821	0.296997	4.80433	0.317282	0.178171	0.0444376	1.24781	0.288609	55.6411	0.281995	57.0671	0.457818	61.8715	0.148228		12.8676	0.432005	23.5811	0.858767	36.4487	1.23659	0.402962	0.0434007	3.70061	0.360565	11.5554	1.22225	15.659	1.49534	52.1077	2.5357
Streif	0.0352601	0.0104571	1.46097	0.159042	1.49623	0.168113	0.00432164	0.000977174	1.3912	0.144768	45.1136	4.2099	46.5091	4.17791	48.0053	4.32905	0.307146	0.0475265	3.37199	0.256179	3.67913	0.302049	0.0849896	0.0357831	2.57517	0.198911	78.2387	1.99996	80.8988	2.21361	84.578	2.39243		12.8688	1.40767	23.8435	2.81823	36.7123	4.22571	0.342844	0.0381514	3.62338	0.447329	11.3139	1.19731	15.2801	1.66919	51.9924	5.86575
Tesla	0.0505561	0.0124118	1.69429	0.12897	1.74485	0.13519	0.000645529	3.11301e-05	0.951273	0.0939865	49.8494	3.75016	50.8013	3.7163	52.5462	3.81132	0.217504	0.0373967	4.88731	0.502101	5.10482	0.537516	0.0133558	0.00531892	1.6315	0.393343	61.9973	2.01136	63.6422	2.04116	68.747	2.05121		16.554	0.726433	27.9661	1.30556	44.5201	2.02256	0.301506	0.0201601	2.55203	0.139365	12.8056	0.555207	15.6591	0.697991	60.1792	2.52787
Foster	0.140117	0.0481525	2.81465	0.54607	2.84414	0.553479	1.62	0.653616	0.85676	0.140618	50.6711	4.42018	53.1479	4.34714	55.281	4.67294	0.20812	0.0274335	4.98609	0.776543	5.19421	0.798144	0.134375	0.034914	0.628543	0.0384112	54.5611	1.26771	55.3241	1.31181	60.5183	2.04808
Ven	0.0362888	0.00592655	1.4793	0.22221	1.51559	0.227098	0.00153237	0.00025053	0.557648	0.0233574	57.7754	0.758143	58.3345	0.739245	59.8501	0.866485	0.1901	0.0293078	3.27718	0.396884	3.46728	0.419911	0.176573	0.0276719	0.716369	0.0614619	71.5326	4.34769	72.4255	4.40567	75.8928	4.72827		18.2346	1.03545	39.9658	3.19289	58.2004	4.20779	0.480561	0.0256396	4.63345	0.206246	11.1301	0.593016	16.2442	0.775307	74.4446	4.89161
B3163	0.0198276	0.00485917	1.31982	0.071728	1.33965	0.0696581	0.0015089	0.000252356	0.520784	0.0163692	51.3087	2.17192	51.8306	2.1805	53.1702	2.21992	0.140239	0.0270517	3.5011	0.506468	3.64134	0.528154	0.0729184	0.030715	1.18404	0.0765802	78.4844	3.68447	79.7414	3.71857	83.3827	3.87696		11.5182	0.519179	21.268	0.965565	32.7862	1.4781	0.347404	0.0359242	3.69725	0.356348	10.4541	0.77477	14.4987	1.1598	47.2849	2.60418
B3250	0.041652	0.00710497	1.1966	0.0585246	1.23825	0.0598319	0.00156181	0.000109661	0.874932	0.0736477	51.536	3.46344	52.4124	3.39169	53.6507	3.43114	0.0697885	0.0065739	1.67721	0.104638	1.747	0.110982	0.0564183	0.0236143	0.847149	0.108601	54.4609	3.60115	55.3645	3.65017	57.1115	3.70606		12.084	0.579932	19.7923	1.00015	31.8763	1.48251	0.519318	0.0699766	3.18647	0.445814	8.94303	1.28197	12.6488	1.76884	44.5251	3.22535
B3484	0.0498346	0.0135286	2.0993	0.242068	2.14914	0.252494	0.0667803	0.0284055	1.27513	0.159167	53.5883	2.2631	54.9302	2.3879	57.0794	2.57507	0.117142	0.0280951	2.32992	0.0808638	2.44706	0.0996056	0.00222905	0.000367312	0.918033	0.0567466	64.4951	2.12702	65.4148	2.18352	67.8619	2.2823		13.1862	1.45128	30.6158	2.75245	43.8021	1.66802	0.400332	0.107235	2.28508	0.572083	13.8344	0.903942	16.5198	1.22735	60.3218	2.1884
B4032	0.109659	0.0247359	2.08278	0.167515	2.19244	0.171625	0.150888	0.0648377	0.89856	0.202411	55.2564	2.73786	56.3058	2.72701	58.4983	2.88574	0.212831	0.0244266	2.76453	0.144147	2.97736	0.167816	0.00302339	0.000513558	1.78326	0.364552	80.3135	3.38128	82.0998	3.72428	85.0771	3.86498		15.7906	0.127437	23.4256	0.0808629	39.2163	0.0465741	0.718244	0.0257588	6.07571	0.586366	17.1316	1.30132	23.9255	1.91345	63.1418	1.96002
B4403	0.0744426	0.0027776	1.96285	0.0789663	2.03729	0.0783769	0.0733235	0.0336304	1.21327	0.0408766	78.9948	1.11951	80.263	1.12106	82.3003	1.1863	0.0571474	0.0101262	2.28428	0.081966	2.34143	0.0856539	0.0666328	0.0283871	1.28594	0.0863903	81.7002	1.47799	83.0528	1.56469	85.3942	1.59753		17.9252	1.38568	28.1344	2.75049	46.0596	4.10164	0.709026	0.100236	5.66937	0.789202	15.25	1.99154	21.6284	2.83188	67.688	6.81971
Flagship	0.0424588	0.00643397	3.13158	0.156427	3.17404	0.161049	0.0460964	0.0193677	0.366768	0.0137515	43.3698	1.23382	43.7826	1.24557	46.9567	1.22544	0.128354	0.014601	9.54927	0.783453	9.67762	0.794534	0.00300269	0.000522208	0.764268	0.0511179	49.9826	1.84984	50.7499	1.80706	60.4275	1.71936
Morex (M78)	0.0378368	0.0146473	2.80478	0.249389	2.84262	0.259708	0.00189897	0.000331883	0.304821	0.009741	46.0489	1.13475	46.3557	1.14317	49.1983	1.19491	0.19579	0.0181249	7.16453	0.926612	7.36032	0.942929	0.0433658	0.0180099	0.722441	0.0166375	72.0404	1.39972	72.8062	1.40842	80.1666	1.55195		10.3619	1.07996	21.2113	2.26108	31.5732	3.33738	0.145264	0.0183692	1.29698	0.168162	8.39153	0.923001	9.83378	1.10812	41.407	4.34847
Steptoe	0.101749	0.0149207	3.07854	0.29154	3.18029	0.306437	0.0721332	0.0290377	0.435364	0.0311245	55.6984	3.57299	56.2059	3.62144	59.3861	3.92659	0.235872	0.0207142	4.2499	0.541496	4.48577	0.523424	0.00088956	0.000108504	1.82647	0.285271	59.3436	1.98871	61.171	1.86839	65.6568	2.12829		7.35395	0.43972	14.5513	0.356018	21.9053	0.784329	0.39817	0.0186163	2.57305	0.0455704	6.79838	0.187225	9.7696	0.232262	31.6748	0.573346
Auriga	0.0399233	0.0115925	2.47894	0.252935	2.51886	0.252257	0.00133461	9.93921e-05	0.569165	0.0438091	55.0725	2.5095	55.643	2.50555	58.1619	2.75019	0.078527	0.0221919	3.40231	0.521149	3.48084	0.54276	0.000823919	9.90876e-05	0.843971	0.189955	51.1061	3.99348	51.9509	3.9833	55.4317	4.48856		12.4858	0.382707	23.0308	0.959003	35.5166	1.33365	0.416297	0.0308082	4.54124	0.358462	11.8534	1.1357	16.8109	1.51856	52.3275	2.7442
B3162	0.0885328	0.0172895	2.52953	0.406256	2.61806	0.416879	0.0012259	0.000166748	1.13556	0.127948	58.9929	5.11421	60.1297	5.09671	62.7478	5.43699	0.207148	0.0459485	4.07941	0.690215	4.28655	0.73502	0.0104609	0.00197163	1.21485	0.0959619	83.8328	5.95766	85.0581	6.05323	89.3447	6.70912		9.53858	0.378146	16.4779	0.720174	26.0164	1.0928	0.331014	0.0256489	2.56656	0.233406	10.4746	0.522396	13.3721	0.745848	39.3886	1.6823
B3194	0.0490255	0.0199467	1.68373	0.271112	1.73275	0.291036	0.00320287	0.00117098	0.539604	0.0457616	41.9051	2.42879	42.4479	2.47298	44.1806	2.76047	0.0772664	0.0233444	2.51837	0.408963	2.59564	0.429684	0.0028952	0.000405141	0.916603	0.093412	58.4963	5.54797	59.4158	5.53102	62.0114	5.92744		10.7009	0.350545	16.7552	0.575128	27.4561	0.88347	0.303722	0.0176779	4.32608	0.278906	9.72678	0.499581	14.3566	0.61149	41.8127	1.48976
B3254	0.0111208	0.0037697	2.28039	0.27384	2.29151	0.27064	0.00192546	0.000391796	0.397097	0.0173521	42.7314	1.113	43.1304	1.11796	45.4219	1.35609	0.0465083	0.00598816	2.23453	0.163064	2.28103	0.167274	0.00259425	0.000620992	0.625528	0.0298579	48.1701	1.63488	48.7983	1.66376	51.0793	1.81061		8.86916	0.529699	16.2229	1.06047	25.0921	1.54056	0.467411	0.0586399	3.58597	0.397354	10.0837	0.928491	14.1371	1.37835	39.2292	2.86931
B3482	0.0240272	0.00496379	1.479	0.164904	1.50302	0.162988	0.00175183	0.000270055	0.525026	0.0303567	37.7724	1.47474	38.2991	1.50476	39.8022	1.51295	0.0522541	0.00921179	2.27262	0.325931	2.32487	0.329049	0.00371504	0.00108022	1.95237	0.237475	67.8169	5.12822	69.773	5.12788	72.0979	5.4457
B3274	0.0145132	0.00152795	1.10717	0.0984651	1.12168	0.0982259	0.00147864	0.000146846	0.797142	0.143601	44.09	0.937419	44.8887	1.04008	46.0103	1.09939	0.10599	0.0175989	5.46203	0.563425	5.56802	0.576429	0.00123434	0.000251207	0.834269	0.0618243	69.7368	5.45027	70.5723	5.51021	76.1403	5.57776		17.1508	0.941256	23.0602	1.00433	40.211	1.88394	0.387678	0.0201715	3.33013	0.181228	11.6071	0.909923	15.3249	1.10186	55.5359	2.88722
B3457	0.0137069	0.00225125	1.20765	0.211569	1.22135	0.210042	0.00236001	0.00033354	0.392863	0.0378199	38.2412	2.37939	38.6364	2.40291	39.8577	2.45387	0.034101	0.00787013	3.08604	0.164117	3.12014	0.167617	0.10232	0.0437042	0.665485	0.0338505	56.2214	1.22681	56.9892	1.20991	60.1093	1.11565		8.65822	0.382168	21.4184	0.637499	30.0766	1.00676	0.11427	0.00516844	1.41588	0.0998969	10.892	0.78953	12.4221	0.86684	42.4987	1.33819
B3914	0.0235561	0.00815161	1.8581	0.236354	1.88166	0.241034	0.00711792	0.00257792	0.744751	0.157986	49.4191	1.87628	50.171	1.86969	52.0527	2.05322	0.3203	0.0825311	5.80502	0.272825	6.12532	0.271602	0.00199725	0.00043667	0.730136	0.0374134	66.7427	0.647925	67.4748	0.646259	73.6001	0.912288		12.1566	0	19.7552	0	31.9118	0	0.265167	0	2.80284	0	12.6964	0	15.7644	0	47.6762	0
Scarlett	0.00617038	0.0025667	5.97769	0.929715	5.98386	0.928408	0.00194673	0.000280396	0.45275	0.0265643	56.4824	2.60111	56.9371	2.605	62.921	3.32109	0.0810399	0.0169562	4.43196	0.305388	4.513	0.317962	0.00598325	0.00238033	0.721179	0.061259	65.6595	0.949201	66.3866	1.00861	70.8996	1.16052		12.9512	0.652372	25.1102	1.42685	38.0614	2.07181	0.379321	0.0313198	4.097	0.332976	11.287	1.16288	15.7633	1.52313	53.8247	3.53331
Alexis	0.00295469	0.000563221	3.25441	0.448269	3.25736	0.447793	0.188515	0.0810099	0.432883	0.0373256	42.7936	2.27184	43.415	2.24251	46.6724	2.55236	0.0731773	0.015034	3.55393	0.387969	3.6271	0.399814	0.0337036	0.0139234	1.30014	0.266043	61.5865	2.71578	62.9204	2.52119	66.5475	2.87474		9.36004	0.623992	20.6548	1.564	30.0149	2.18453	0.215322	0.0215011	2.55266	0.33324	11.3706	1.59597	14.1386	1.94461	44.1535	3.96455
Arg. DH 22	0.0350422	0.00280009	2.54026	0.325997	2.5753	0.32698	0.00172328	0.000293486	1.02363	0.136117	40.9446	2.05944	41.9699	1.96629	44.5452	2.23597	0.110194	0.026219	6.82138	0.578604	6.93157	0.592621	0.000844971	0.000186209	0.78562	0.0478268	60.3414	2.21414	61.1278	2.24947	68.0594	2.66229		13.315	0.704777	20.8697	0.393494	34.1847	1.09165	0.279946	0.022294	3.18597	0.172182	13.0065	1.07019	16.4724	1.19438	50.6571	2.15321
Lotos	0.0543676	0.0103038	1.65954	0.133091	1.7139	0.136499	0.0592143	0.0253094	0.687502	0.0667762	53.9395	3.17528	54.6862	3.22379	56.4001	3.28953	0.0607529	0.0153858	3.96007	0.31418	4.02082	0.303186	0.00153593	0.000386283	0.800446	0.0640027	62.0728	3.00977	62.8748	3.06504	66.8956	3.31405		16.0395	0.646195	23.8919	1.09895	39.9314	1.67893	0.52434	0.065625	5.50211	0.628701	16.3851	1.3709	22.4116	1.98146	62.3429	3.45836
Baronesse	0.033948	0.00955332	3.04667	0.236811	3.08062	0.237792	0.0775125	0.0332153	0.760009	0.0223505	68.6186	1.62581	69.4561	1.60006	72.5368	1.76755	0.131929	0.0278567	4.93164	0.640921	5.06357	0.664454	0.13685	0.0428522	2.81781	0.252647	98.8236	5.01729	101.778	4.91862	106.842	5.55629		12.553	0.593772	18.8917	0.837102	31.4447	1.42992	0.409702	0.0202844	2.92983	0.142686	10.6649	0.510879	14.0045	0.643753	45.4491	2.02302
Eunova	0.0485276	0.0163918	4.79953	0.477025	4.84805	0.469987	0.000637073	5.55764e-05	0.216191	0.0122684	44.8379	1.57306	45.0547	1.58298	49.9028	1.52576	0.129743	0.0256885	7.28049	0.834344	7.41023	0.85259	0.00128329	0.000188677	0.59027	0.104296	45.4843	6.52946	46.0758	6.56678	53.4861	6.53731		11.9445	0.309494	23.3338	0.510693	35.2783	0.819282	0.191499	0.00806085	2.26313	0.0977763	11.5553	0.445466	14.0099	0.483171	49.2882	1.28165
Shakira	0.0135151	0.00503796	1.89637	0.289365	1.90989	0.288293	0.000968631	0.000181651	0.843111	0.243388	43.0733	2.43279	43.9174	2.53883	45.8273	2.70037	0.0340438	0.0104945	6.77049	0.915615	6.80454	0.908618	0.00139445	0.000242594	0.745767	0.0495592	74.7874	1.42016	75.5346	1.45157	82.3391	2.06003		12.2255	0.291102	23.7698	0.471449	35.9953	0.705504	0.289697	0.0263513	3.33135	0.161975	14.3071	0.687787	17.9282	0.783512	53.9235	1.15351
Arg. DH 16	0.1535	0.0244993	4.86686	0.53713	5.02036	0.550337	0.0414644	0.0172914	0.668319	0.062926	61.9838	5.07418	62.6936	5.13688	67.714	5.65361	0.0191265	0.00395257	5.0504	0.989204	5.06952	0.989933	0.000501368	6.8128e-05	1.66735	0.454018	54.1846	11.0309	55.8524	11.3251	59.8042	12.2882		13.0555	1.45244	25.3517	3.44362	38.4072	4.88689	0.5486	0.103126	6.49271	1.06803	17.759	2.42667	24.8003	3.58157	63.2075	8.46254
Endora	0.0269164	0.00778868	1.51594	0.148145	1.54286	0.149339	0.00167633	0.000259082	1.59579	0.319955	56.8856	3.24746	58.4831	3.53168	60.0259	3.63382	0.110897	0.0289196	8.59976	1.00361	8.71066	1.00627	0.0356531	0.010451	3.47982	0.105746	118.572	6.55302	122.087	6.54358	130.798	7.28114		23.3382	1.40139	32.4918	2.59313	55.83	3.98803	0.665582	0.0521222	6.72845	0.50284	15.5505	1.54983	22.9445	2.06287	78.7745	5.72647
Ventina	0.0354752	0.0144199	5.15159	0.572491	5.18706	0.583624	0.00190033	0.00025426	0.787388	0.052702	67.1769	2.95853	67.9662	3.01059	73.1532	3.49613	0.321362	0.0534701	5.04689	0.556715	5.36825	0.536132	0.00561043	0.000874401	1.37797	0.0765246	70.1439	1.18688	71.5275	1.2422	76.8958	1.65485		20.239	1.07104	28.0363	1.08432	48.2753	2.08099	0.62696	0.0192453	5.83705	0.27855	12.9468	0.893471	19.4108	1.17924	67.6861	2.86
B0001	0.0393785	0.013283	4.95854	0.563434	4.99792	0.555081	0.00310528	0.000411633	1.28321	0.237654	64.8679	3.45601	66.1542	3.57388	71.1521	3.32474	0.11117	0.0208853	6.0451	0.634909	6.15627	0.621747	0.00437942	0.001152	1.8737	0.122	90.4905	3.23548	92.3686	3.35255	98.5249	3.89113		17.4818	0.710469	29.5264	0.783615	47.0081	1.45919	0.52344	0.0313798	5.62328	0.486013	15.3772	1.58381	21.524	2.03804	68.5321	3.48998
B0004	0.162533	0.0761676	4.74041	0.523112	4.90294	0.447701	0.136699	0.0628143	1.27306	0.150679	61.2898	2.142	62.6995	2.35156	67.6025	1.96417	0.0473089	0.00716952	2.45696	0.336726	2.50427	0.341713	0.0114033	0.00222606	4.20611	0.824317	89.7605	2.72473	93.978	1.94873	96.4823	2.26256		13.3214	1.01953	18.7636	1.59907	32.085	2.61811	0.27083	0.0217892	2.5646	0.296522	10.3345	1.11939	13.1699	1.41554	45.255	3.21842
Romilda	0.00126879	0.00016309	3.21956	0.400087	3.22083	0.400013	0.00188567	0.000254008	0.441751	0.0183183	36.4356	0.855629	36.8792	0.872901	40.1001	1.03528	0.0171097	0.00376837	4.9958	0.449311	5.01291	0.446316	0.000906026	0.000189821	0.705702	0.0261421	59.903	1.09622	60.6096	1.11943	65.6225	1.29168		11.4481	0.489482	22.5952	1.08629	34.0433	1.56539	0.323151	0.0594103	3.19941	0.512697	12.3921	1.45458	15.9147	1.95557	49.958	3.47135
Umbrella	0.00519028	0.00154782	2.98508	0.25871	2.99027	0.258084	0.0003301	6.44422e-05	0.899226	0.26905	40.1974	2.4944	41.0969	2.4252	44.0872	2.61694	0.0309517	0.0132278	4.93757	0.606982	4.96852	0.599938	0.000620844	0.000109762	0.323949	0.0371449	40.0058	0.424782	40.3304	0.456622	45.2989	0.738533		14.5874	0.662194	20.9977	0.727663	35.5852	1.3816	0.304665	0.0146702	3.31249	0.199551	12.975	0.52862	16.5922	0.736446	52.1774	1.98047
Aischa	0.0357565	0.00834766	2.44009	0.280808	2.47585	0.286618	0.00144608	0.000179327	0.775342	0.134378	46.3402	2.25797	47.117	2.12942	49.5929	2.39146	0.0963845	0.0203552	4.44591	0.637597	4.5423	0.657367	0.000769575	0.000124898	0.677471	0.0358961	53.1241	1.30224	53.8023	1.33378	58.3446	1.46691		15.7736	0.12559	27.6418	0.891032	43.4154	0.86622	0.321674	0.0299086	3.64311	0.285706	14.3862	1.18707	18.351	1.49758	61.7664	2.30539
12/667/25
13/594/74
13/554/34
13/568/39
13/542/6
STRG 690/16
STRG 695/16
STRG 706/16
Sydney	0.0723057	0.0170591	2.91252	0.937944	2.98483	0.951654	0.00183033	0.000337603	0.885933	0.132187	40.9147	1.16212	41.8025	1.18175	44.7873	1.38864	0.128215	0.0101233	5.88086	0.43363	6.00907	0.442533	0.000450542	7.80903e-05	0.866715	0.0239504	78.1633	2.82787	79.0305	2.8353	85.0395	3.22602		12.5157	0.356594	20.8024	0.506087	33.3181	0.559055	0.51329	0.0243119	3.98127	0.22607	8.75475	0.535445	13.2493	0.7819	46.5675	1.28505
STRG 654/14
STRG 606/12 Diligence
STRG 689/12 A
[truncated: 16 more columns]

## Sheet: TOCO 2017
	leaf tocochromanol content 2017 wet																leaf tocochromanol content 2017 dry
	gTtr [ng/mgFW]		aTtr [ng/mgFW]		totTtr [ng/mgFW]		dTph [ng/mgFW]		gTph [ng/mgFW]		aTph [ng/mgFW]		totTph [ng/mgFW]		totTcr [ng/mgFW]		gTtr [ng/mgFW]		aTtr [ng/mgFW]		totTtr [ng/mgFW]		dTph [ng/mgFW]		gTph [ng/mgFW]		aTph [ng/mgFW]		totTph [ng/mgFW]		totTcr [ng/mgFW]
cultivar	MEAN	SE	MEAN	SE	MEAN	SE	MEAN	SE	MEAN	SE	MEAN	SE	MEAN	SE	MEAN	SE	MEAN	SE	MEAN	SE	MEAN	SE	MEAN	SE	MEAN	SE	MEAN	SE	MEAN	SE	MEAN	SE
IPZ 24727	0.0568171	0.0246025	4.18769	0.45943	4.24451	0.449142	0.0034338	0.000477114	0.847805	0.0708633	60.514	2.32427	61.3653	2.39336	65.6098	2.73448	0.000469388	0.000203251	5.1803	0.348567	5.18077	0.348546	0.00234938	0.000113536	2.55319	0.302469	99.0007	4.47585	101.556	4.7503	106.737	5.0952
Barke	0.0673106	0.0286638	2.6053	0.317123	2.67261	0.296671	0.0153977	0.00349997	0.865167	0.0555437	59.6037	3.12725	60.4842	3.17845	63.1568	3.45277	0.0023184	0.000751853	5.65741	0.275797	5.65973	0.276465	0.0318686	0.00470513	2.0878	0.0728533	105.525	4.51759	107.645	4.54964	113.304	4.82563
Grace	0.00779364	0.00250513	3.79822	0.635181	3.80602	0.63338	0.0115328	0.00383846	0.724206	0.0876308	56.9171	3.0585	57.6528	3.11887	61.4588	3.73101	0	0	6.17466	0.367435	6.17466	0.367435	0.00207499	0.000116808	1.89222	0.213423	66.456	1.30463	68.3502	1.4738	74.5249	1.82643
RGT Planet	0.321339	0.159495	5.81335	0.700052	6.13469	0.859547	0.00553118	0.00138615	0.782498	0.0423659	50.0392	0.39623	50.8272	0.43721	56.9619	1.29676	0	0	7.00707	0.452529	7.00707	0.452529	0.00298471	0.000289205	2.52745	0.374835	70.4229	0.971708	72.9533	1.24486	79.9604	1.29439
Arg. DH 168	0.0202222	0.00875648	3.86192	0.485311	3.88215	0.479056	0.00203735	0.000258265	0.753819	0.0591972	65.1883	2.67581	65.9442	2.73156	69.8263	3.19446	0.0047978	0.00103881	8.07016	0.507164	8.07496	0.506237	0.00525763	0.00141492	4.22774	0.421923	117.034	6.09868	121.267	6.44657	129.342	6.38129
Abessinische (ETH)	0.00332481	0.00142498	6.82405	0.460026	6.82737	0.460042	0.000980112	0.000197906	3.13768	0.392789	60.0033	1.63379	63.142	1.95547	69.9694	1.71349	0.000668041	0.00028927	4.89236	0.223538	4.89303	0.223412	0.0015555	0.000303339	5.55368	0.61032	63.8965	0.215556	69.4518	0.42981	74.3448	0.271673
Alava (E)	0.228998	0.0639809	5.77416	0.891557	6.00316	0.880016	0.00232203	0.000381131	0.332006	0.0283775	48.4858	1.9187	48.8202	1.91797	54.8233	2.60235	0.32787	0.0856998	8.20547	0.542274	8.53334	0.475508	0.00283196	0.00067262	0.884235	0.120723	71.4588	3.04585	72.3458	3.14804	80.8792	3.50936
BRS 195 (Bra)	0.0858919	0.0304712	2.53015	0.0517438	2.61604	0.0518108	0.00252814	0.000163013	0.448687	0.0196899	47.8663	1.68979	48.3175	1.69188	50.9336	1.7357	0.000348327	8.01026e-05	5.7529	0.368506	5.75325	0.368541	0.00261511	0.000454965	2.5217	0.322658	68.9249	0.773337	71.4492	1.05496	77.2025	0.722752
Caminant
CDC McGwire (Kan)	0.140703	0.0353289	4.41496	0.24059	4.55566	0.206435	0.0014042	6.79915e-05	0.637728	0.197767	43.2924	4.43787	43.9316	4.63451	48.4872	4.81236	0.0800917	0.0346807	5.15395	0.257553	5.23404	0.223295	0.00998432	0.0033837	10.2528	4.12226	71.1748	12.11	81.4376	16.2175	86.6716	16.3372
Emperor (Kan)	0.169651	0.0733058	4.01488	0.242936	4.18453	0.266341	0.00158757	0.000235621	0.943844	0.0987327	70.6599	1.87218	71.6054	1.93283	75.7899	2.1435	0.00759372	0.00251552	5.23698	0.483789	5.24457	0.481322	0.0179373	0.00668031	9.57133	1.26667	126.434	5.77453	136.023	7.03424	141.268	6.7789
Jerusalemer (IL)	0.206474	0.0305982	3.35483	0.119338	3.56131	0.113483	0.00297064	0.000473657	0.450812	0.0180691	32.6893	0.613344	33.1431	0.596188	36.7044	0.634727	0.111899	0.0455339	4.80732	0.464048	4.91922	0.469037	0.00371291	0.000424922	0.960502	0.155329	38.8783	1.95139	39.8425	2.03935	44.7617	2.45353
Lenka	0.0435491	0.0188573	1.95565	0.246131	1.9992	0.22992	0.00212751	0.00014514	0.445314	0.0300627	45.7734	1.18179	46.2209	1.1817	48.2201	1.38411	0.17341	0.0489799	4.4798	0.52921	4.65321	0.505098	0.00226748	0.000209829	0.522543	0.0245495	49.0741	2.09988	49.5989	2.11785	54.2521	2.35768
Marnie	0.0234237	0.00981556	3.89382	0.142259	3.91724	0.13838	0.00143256	0.000337427	0.750213	0.0437169	57.7902	1.84905	58.5419	1.87361	62.4591	1.98074	0.110017	0.0435733	6.44909	0.091317	6.55911	0.0727041	0.00263251	0.000259105	1.39312	0.177924	66.0276	0.668913	67.4234	0.748498	73.9825	0.802256
Union
Engledow India	0.0623531	0.0289089	4.33196	0.151077	4.39431	0.142581	0.00335213	0.000592718	0.626926	0.1187	49.8515	4.73544	50.4818	4.79984	54.8761	4.83849	0.0881739	0.0274313	3.55021	0.38365	3.63839	0.383976	0.00738892	0.00246049	0.556187	0.0908131	45.5463	1.50735	46.1098	1.56268	49.7482	1.7946
Iron	0.104952	0.0448532	3.84882	0.218462	3.95377	0.253862	0.00206362	0.000305744	1.12499	0.0760465	65.8598	1.13086	66.9868	1.15382	70.9406	1.18664	0.234526	0.0609158	5.14846	0.364733	5.38299	0.405328	0.00471718	0.000907868	5.82958	0.56351	103.585	6.2286	109.419	6.72102	114.802	6.93467
Pamella Blue	0	0	6.28825	0.76965	6.28825	0.76965	0.00397177	0.000686473	1.77385	0.162432	63.6833	1.73416	65.4611	1.87792	71.7494	2.1861	0.00188748	0.000682913	5.34823	0.257151	5.35011	0.2578	0.00345993	0.00075022	3.78958	0.543795	90.3987	4.70022	94.1917	5.12045	99.5418	5.0726
Quench	0.0549509	0.0212067	4.25771	0.143634	4.31266	0.146568	0.00213665	0.000479312	0.57018	0.0507085	42.5925	1.25229	43.1648	1.28227	47.4775	1.2975	0	0	6.34393	0.587612	6.34393	0.587612	0.00131239	0.000141925	2.19124	0.1033	71.9619	1.50153	74.1544	1.59788	80.4983	1.52562
Marthe	0.0136805	0.00514532	4.3292	0.529291	4.34288	0.525098	0.00286601	0.000477802	1.28576	0.126868	67.5268	3.39665	68.8154	3.50508	73.1583	4.00675	0.000120438	5.21512e-05	7.00019	0.715797	7.00031	0.715808	0.00413726	0.000859866	2.93071	0.265497	76.9404	3.69588	79.8752	3.90123	86.8755	4.57754
Propino	0.0706264	0.0300582	5.1642	0.728504	5.23483	0.706661	0.00150343	0.000249756	0.816812	0.126572	51.2714	2.77457	52.0897	2.89046	57.3245	3.57849	8.42697e-05	3.97251e-05	5.88856	0.320002	5.88865	0.320027	0.00443897	0.000722586	4.74941	1.77282	64.2593	4.30111	69.0132	5.94555	74.9018	6.14957
Streif	0.127897	0.0547374	3.66259	0.699039	3.79048	0.666653	0.00823626	0.00207955	2.33244	0.222776	68.1851	5.19547	70.5258	5.35801	74.3163	5.94172	0.00525174	0.00227407	7.70569	0.771193	7.71094	0.770932	0.0726049	0.0200855	12.6428	2.3729	125.397	5.69019	138.112	7.8855	145.823	8.44952
Tesla
Foster	0.00726474	0.00287443	4.68198	0.300986	4.68924	0.30081	0.00235432	0.000607566	1.54276	0.186051	71.3105	1.31	72.8556	1.39948	77.5449	1.13007	0.00390022	0.00134285	8.48445	0.602811	8.48835	0.601668	0.00157682	0.000248112	3.16826	0.161978	97.0904	2.95338	100.26	2.80854	108.749	3.24648
Ven	0.152193	0.0659017	8.00365	1.04582	8.15584	0.983595	0.00193172	0.000141971	1.25836	0.329179	58.1768	5.9756	59.4371	6.2999	67.5929	6.63244	0	0	9.22603	0.955702	9.22603	0.955702	0.0306683	0.01293	13.7967	2.66116	95.6351	7.96349	109.462	10.5694	118.688	11.0986
B3163	0.00165912	0.000504454	4.27147	0.464444	4.27313	0.464093	0.00266335	0.000404299	2.82294	0.0927552	92.3674	4.13362	95.193	4.0975	99.4662	4.52013	0.334363	0.0839032	4.13508	0.167671	4.46944	0.0984194	0.0148202	0.0042737	4.44515	0.475927	101.595	3.57459	106.055	4.03095	110.524	4.0695
B3250	0.0958482	0.0415035	3.81277	0.301673	3.90862	0.267516	0.00299335	0.000366412	0.82413	0.0794111	64.2701	3.88948	65.0972	3.9487	69.0059	4.19947	0.000530475	0.000177057	5.12871	0.0843632	5.12924	0.0845053	0.0026625	0.000592553	2.18499	0.35684	73.5309	3.85549	75.7185	4.19327	80.8478	4.25694
B3484
B4032	0.00121488	0.000303708	2.5916	0.110203	2.59281	0.110154	0.0113866	0.00337829	1.40188	0.223108	70.765	4.11443	72.1783	4.29502	74.7711	4.38967	0	0	4.88651	0.295346	4.88651	0.295346	0.267112	0.0969729	27.0689	6.92583	159.405	10.4194	186.741	17.3188	191.628	17.0392
B4403	0.0159683	0.0066611	2.65306	0.3459	2.66902	0.340034	0.00293495	0.000348709	1.36764	0.0909194	82.8203	5.15202	84.1909	5.23951	86.8599	5.53243	0.000367816	0.000159269	4.61975	0.172904	4.62012	0.172905	0.0012893	0.000179857	5.19499	0.846259	119.326	5.54277	124.522	6.38214	129.142	6.48287
Flagship	0.000924577	0.000400354	5.47404	0.0696431	5.47497	0.0697118	0.00159006	0.000225969	2.89845	0.302199	68.5351	1.80271	71.4352	1.97698	76.9101	2.04122	0.00855822	0.00321034	3.67687	0.223456	3.68542	0.222086	0.0289644	0.00584775	7.90501	1.1283	87.7847	3.00425	95.7186	4.12778	99.4041	4.08152
Morex (M78)	0.000250326	0.000118005	6.48462	0.574013	6.48487	0.574018	0.0344509	0.012078	2.02018	0.277724	91.7007	3.38143	93.7553	3.61386	100.24	4.13271	0.00283679	0.00119886	6.87823	0.1937	6.88107	0.194697	0.0231531	0.00980886	4.84407	0.808579	126.223	6.48963	131.091	7.05731	137.972	7.02206
Steptoe	0.218282	0.102785	3.32962	0.12573	3.5479	0.0232292	0.0123048	0.00430793	1.42905	0.192925	68.8916	5.94942	70.3329	6.12898	73.8808	6.13253	0.138215	0.065155	4.81771	0.853937	4.95592	0.806487	0.00387195	0.000950835	2.51646	0.662399	71.6306	9.70428	74.1509	10.363	79.1069	11.1562
Auriga	0.358577	0.0883335	4.58529	0.523673	4.94387	0.596288	0.00280028	0.000556832	0.449023	0.0291547	57.7969	1.37572	58.2488	1.37599	63.1926	1.54239	0.0215723	0.00822806	5.68537	0.40224	5.70695	0.396248	0.00161669	0.000135245	4.06962	0.897198	66.0057	4.58573	70.0769	5.46076	75.7839	5.80113
B3162	0.00201518	0.000645655	5.30859	0.56404	5.31061	0.563482	0.00414865	0.000650272	1.88519	0.29152	85.7666	3.56075	87.656	3.786	92.9666	4.2266	0.028554	0.0112942	5.56821	0.831061	5.59676	0.827616	0.0127824	0.00384095	14.52	3.45408	123.245	12.6766	137.778	16.0167	143.374	16.8406
B3194
B3254	0.0971418	0.0420636	4.93146	0.951213	5.0286	0.938305	0.00167314	4.52523e-05	0.777596	0.118889	53.9842	2.50895	54.7635	2.62739	59.7921	3.56444	0.00201402	0.000832303	4.69575	0.142299	4.69776	0.142319	0.00315592	0.000457911	3.12726	0.716595	75.8912	3.08154	79.0216	3.6998	83.7193	3.81281
B3482	0.274828	0.0436787	2.52118	0.430411	2.79601	0.389063	0.00308528	0.000443004	1.56284	0.0642326	64.5668	1.61275	66.1328	1.59918	68.9288	1.96492	0.0011037	0.000280005	6.00703	0.342641	6.00813	0.34251	0.0748561	0.0176587	13.0468	1.90901	128.281	2.71543	141.403	3.9223	147.411	4.2273
B3274
B3457
B3914	0.000691358	0.000299367	5.46352	0.668191	5.46421	0.66793	0.00433013	0.000872889	1.16422	0.0842499	63.7121	2.51472	64.8807	2.58682	70.3449	3.20555	0.000729412	0.000315845	6.27407	0.678111	6.2748	0.678282	0.00499629	0.00172273	2.91913	0.729845	64.8454	6.33522	67.7695	6.96818	74.0443	7.61372
Scarlett	0.230135	0.0572352	3.83296	0.316386	4.06309	0.276778	0.00240237	0.000534473	0.63403	0.0540586	54.7177	1.13956	55.3541	1.19368	59.4172	1.38703	0.00037046	0.000160414	6.46719	0.208633	6.46756	0.20875	0.00103853	0.000154093	3.70019	0.458428	76.9039	2.3149	80.6051	2.25811	87.0727	2.46301
Alexis
Arg. DH 22	0.00162315	0.000702844	6.8553	0.269961	6.85693	0.270378	0.00282739	0.000372298	1.12854	0.0936985	64.4021	2.71893	65.5334	2.80821	72.3904	3.0607	0.000444141	0.000185473	6.43835	0.301122	6.4388	0.300974	0.0338752	0.0129346	6.67892	1.17516	96.1973	4.74902	102.91	5.78458	109.349	5.94821
Lotos	0.0955859	0.0297378	2.76008	0.451056	2.85567	0.427493	0.00232318	0.000610125	1.07395	0.0801278	72.5598	1.93976	73.6361	2.00316	76.4917	1.79641	0.000267743	6.82001e-05	5.44391	0.606985	5.44418	0.606983	0.00229168	0.000424333	10.3709	3.00773	100.479	10.7808	110.852	13.5945	116.296	14.0791
Baronesse	0.0984814	0.0423282	6.72697	0.604529	6.82545	0.56877	0.00262394	0.000141008	2.38422	0.144464	96.335	1.3999	98.7219	1.53838	105.547	1.93019	0.00100155	0.000433682	6.17372	0.352421	6.17472	0.352396	0.00199939	0.000326889	9.06611	1.56697	126.026	4.39356	135.094	5.70656	141.269	5.93324
Eunova	0.0992243	0.0429654	5.43135	0.199774	5.53058	0.175949	0.0031516	0.000714217	0.565895	0.0590642	55.9776	2.28496	56.5467	2.3173	62.0773	2.47497	0.172149	0.072821	8.49669	0.829748	8.66884	0.834022	0.00273857	0.00025675	1.12722	0.105312	65.839	2.37752	66.969	2.44208	75.6378	2.95415
Shakira	0.0169782	0.00704279	3.37181	0.116425	3.38879	0.112965	0.00100276	8.77198e-05	1.15861	0.118863	58.9174	0.9508	60.077	0.96895	63.4658	1.07553	0.0314194	0.0125631	4.76594	0.363039	4.79735	0.367608	0.0505969	0.0150358	9.39103	2.84721	81.3615	7.8329	90.8031	10.6544	95.6005	10.9287
Arg. DH 16
Endora	0.000832078	0.000212658	4.38128	0.441035	4.38212	0.44099	0.00329537	0.000689336	2.90968	0.214428	87.8811	2.24693	90.7941	2.41039	95.1762	2.62934	0.000306431	0.000132689	5.26683	0.277417	5.26714	0.277342	0.00694699	0.00173491	7.20878	0.703119	123.676	3.53536	130.892	4.19399	136.159	4.3886
Ventina	0.20721	0.0547142	2.52537	0.336315	2.73258	0.351197	0.00573648	0.000460515	1.66386	0.117392	80.1136	4.46135	81.7832	4.56346	84.5158	4.80388	0.00200862	0.000527891	4.60185	0.698145	4.60386	0.698324	0.0152317	0.0035411	4.02511	0.558935	93.0917	3.58173	97.1321	4.04135	101.736	4.08436
B0001	0.237226	0.0745968	4.38208	0.255693	4.6193	0.316112	0.0104835	0.00259287	2.84199	0.432296	78.5758	3.45797	81.4282	3.87906	86.0475	4.07557	0.000731512	0.000209203	5.26441	0.344177	5.26514	0.343988	0.00761257	0.00121184	5.25219	0.164367	100.709	0.711072	105.969	0.85055	111.234	1.1803
B0004	0.00184239	0.000693241	4.29699	0.611662	4.29884	0.611562	0.0021434	0.000502679	2.61237	0.173272	91.0915	4.82379	93.706	4.94882	98.0049	5.38722	0.000258373	0.000111879	5.69204	0.38651	5.6923	0.386464	0.0741857	0.0204256	9.34858	0.711929	142.858	3.35516	152.28	3.27791	157.973	3.38338
Romilda	0.274976	0.0679682	2.95711	0.414549	3.23208	0.393479	0.005914	0.000828328	1.11971	0.0869995	53.7674	0.983869	54.893	1.06707	58.1251	1.33833	0.000988175	0.000260136	4.57256	0.286351	4.57355	0.286255	0.0021769	7.41427e-05	1.38863	0.145356	63.4386	2.19047	64.8295	2.29959	69.403	2.44512
Umbrella	0.245449	0.0887805	6.08576	0.631746	6.33121	0.719626	0.0023677	0.000545117	0.641848	0.07591	59.5193	2.57501	60.1635	2.63986	66.4947	3.35205	0.0487175	0.0208115	6.045	0.348688	6.09372	0.36893	0.00222466	0.00032806	1.05367	0.092382	61.4678	1.9147	62.5237	1.88909	68.6174	2.25575
Aischa	0.0158118	0.00668057	5.15939	0.63697	5.1752	0.631002	0.0020027	0.000410643	1.25623	0.107436	59.0521	3.55825	60.3103	3.65471	65.4855	4.2046	0.123068	0.0328975	3.8377	0.693252	3.96077	0.670232	0.00478285	0.00148842	1.66622	0.16434	56.5638	3.5737	58.2348	3.70642	62.1955	4.29215
12/667/25	0.0651834	0.0274995	2.88169	0.229864	2.94687	0.221262	0.0260667	0.00986834	3.76101	0.843616	87.6247	4.3963	91.4118	5.21392	94.3586	5.33848	0.000236872	5.99124e-05	9.79404	0.682595	9.79428	0.682544	0.0111222	0.00349119	16.805	3.49622	129.459	4.50923	146.275	7.6143	156.07	8.17182
13/594/74	0.0699115	0.0329566	4.79618	1.08316	4.86609	1.05489	0.00360104	0.000620357	1.03983	0.140589	61.758	4.92122	62.8015	5.04553	67.6676	6.04523	0.000686047	0.000297067	5.81205	0.239864	5.81273	0.239689	0.0123487	0.00465707	2.63482	0.299281	78.8257	3.10434	81.4728	3.21124	87.2856	3.37138
13/554/34	0.200976	0.0320709	3.19357	0.0738357	3.39455	0.0937889	0.00326996	0.000449054	0.829063	0.0504521	54.3952	0.175471	55.2275	0.18788	58.622	0.241008	0.0850637	0.0368337	4.73535	0.421966	4.82041	0.386889	0.00408317	0.00144918	4.98735	0.499849	69.467	1.10039	74.4584	1.45207	79.2788	1.52187
13/568/39	0.0670548	0.0288486	5.19971	0.704019	5.26677	0.697095	0.00287954	0.000393552	0.956275	0.0793145	47.8201	2.36843	48.7792	2.44692	54.046	3.13599	0.000956697	0.000271753	6.71187	0.359846	6.71283	0.359855	0.00314577	0.000691844	2.88857	0.513554	67.8261	4.65442	70.7178	5.09625	77.4306	5.41298
13/542/6	0.0805093	0.0340969	2.17109	0.416753	2.25159	0.416526	0.00303276	0.000348435	0.7533	0.0868922	48.3988	2.43914	49.1551	2.50252	51.4067	2.80558	0.000774536	0.000196176	3.83657	0.379345	3.83735	0.379159	0.00220016	0.000479562	3.27985	0.656927	71.2585	3.78388	74.5406	4.4101	78.3779	4.70152
STRG 690/16	0.10529	0.0418855	4.85098	0.767389	4.95627	0.738755	0.00957091	0.00249075	2.33104	0.208182	73.5348	2.98368	75.8754	2.97233	80.8317	3.65622	0.017544	0.00752989	7.38145	0.268926	7.39899	0.273076	0.0823427	0.0151711	7.53736	0.662733	118.581	2.88578	126.201	3.28906	133.6	3.53005
STRG 695/16	0	0	4.3191	0.253452	4.3191	0.253452	0.00130732	2.84435e-05	2.43988	0.181125	85.2257	2.68162	87.6669	2.8551	91.986	2.96352	0.158597	0.0559914	5.63149	0.558804	5.79009	0.521024	0.0773939	0.0218329	10.4511	2.01887	131.931	8.7832	142.46	10.2298	148.25	10.638
STRG 706/16	0.000445652	0.000192973	4.95925	0.337317	4.95969	0.33718	0.00179545	0.000173257	2.76777	0.215523	91.1151	2.36972	93.8847	2.49531	98.8444	2.51576	0.000629288	0.00027249	5.11044	0.169494	5.11107	0.169541	0.0171949	0.00441392	8.47378	0.612064	122.979	2.41725	131.47	2.79044	136.581	2.92953
Sydney	0.000826528	0.000209083	4.86446	0.376691	4.86528	0.376563	0.00126316	0.000233199	1.33961	0.139494	64.9475	1.39522	66.2884	1.42429	71.1537	1.76529	0.000478084	0.000142264	6.97809	0.140064	6.97857	0.139995	0.00132126	0.000216717	3.95626	0.753049	81.7848	4.49851	85.7424	5.23567	92.7209	5.25462
STRG 654/14	0.00103401	0.000487439	5.86981	0.634129	5.87084	0.633779	0.00129766	0.000262806	2.22197	0.33516	71.4915	1.26459	73.7148	1.59183	79.5856	2.14327	0.0393039	0.0169125	4.37644	0.291976	4.41575	0.303851	0.00831836	0.00140884	23.3922	3.27867	94.9571	6.06486	118.358	9.14758	122.773	9.31404
STRG 606/12 Diligence	0.158123	0.0653731	5.38363	0.562375	5.54175	0.567788	0.00214082	0.000461393	1.33975	0.144172	66.6001	3.59651	67.942	3.72227	73.4838	4.2419	0.0216999	0.00939631	4.778	0.264392	4.7997	0.266245	0.028304	0.0115825	13.0556	2.21239	109.815	4.8313	122.899	6.93543	127.698	6.81873
STRG 689/12 A	0.00522913	0.00213972	4.92522	0.322758	4.93045	0.320916	0.00253759	0.000403398	1.89504	0.157101	69.6543	1.3019	71.5519	1.38745	76.4823	1.55689	0	0	5.95932	0.292508	5.95932	0.292508	0.0641591	0.0195999	14.6938	1.46557	113.484	2.79297	128.242	4.14828	134.201	4.41294

## Sheet: Yield 2016
	heading [d] (since 1. Jun)		heading [d] before sampling		plant height [cm]		SPAD last week of May		SPAD +1 week		SPAD +2 weeks		SPAD +3 weeks		SPAD +4 weeks		SPAD +5 weeks		SPAD +6 weeks		SPAD +7 weeks	stalks [n/double row]		dry mass (grains + straw) [g/double row]		grain yield (before sorting) [g/double row]		grain yield (after sorting >2.2mm) [g/double row]		thousand grain weight (after sorting >2.2mm) [g]		grain sorting (>2.8mm) [%]		grain sorting (2.2-2.5mm) [%]		grain sorting (>2.5mm) [%]		extract [%]		protein [%]
cultivar	wet	dry	wet	dry	wet	dry	wet	dry	wet	dry	wet	dry	wet	dry	wet	dry	wet	dry	wet	dry	wet	wet	dry	wet	dry	wet	dry	wet	dry	wet	dry	wet	dry	wet	dry	wet	dry	wet	dry	wet	dry
IPZ 24727	23.5	20	-1.5	2	89	74.5	41	44.35	41.8	41.05	40.1	45.2	46.9	50.05	49.1	52.8	50.35	47.35	48.05	17.2	32.1	330	190	715.27	389.98	274.75	187.85	259.25	175.7	54.22	56.495	67.4	71.1	7.3	4.8	94	90	78.65	79.2	14.645	12.525
Barke	23	16.5	-1	5.5	88.5	73.5	42.75	43.35	37.9	39.75	38.5	47.2	39.55	47.15	44.4	48.25	48.5	40.65	32.7	5.4	11.1	326.5	202	684.27	463.48	325	254.9	307.8	242.75	55.27	59.305	77	76.05	4.95	3.15	96.05	93.25	82.65	86.65	11.98	9.795
Grace	18	16	4	6	93	71	40.9	38.75	35.05	43	43.65	48.95	48	50.75	52.35	50	50.9	48.7	30.6	14.25	15.15	367	225	722.5	505.98	387.65	259.45	370.75	246	59.99	56.84	77.7	60.4	3.65	5.25	93.45	94.8	80.2	81.9	12.94	10.4
RGT Planet	18	15	4	7	85.5	72.5	39	42	43.6	42.1	46.1	49.6	45.3	50.6	48.4	48.55	47.95	41.85	37.95	6	17.3	391.5	245	867.12	556.98	452.55	304.85	437.9	291.55	60.46	58.26	83.6	75.85	3.25	5.7	93.3	95.85	83.6	85.9	10.765	8.63
Arg. DH 168	18.5	16	3.5	6	79	66.5	40.2	40.75	42.35	42.35	43.4	48.35	44.35	46.85	46.85	46.1	46.45	35.35	31.9	5.45	13.9	348	226	627.02	445.98	299.9	206.6	285.15	194.95	57.69	59.835	72.65	67.85	6.05	5.6	93.5	91.2	81.7	82.3	13.225	11.925
Abessinische (ETH)	14.5	11	7.5	11	107.5	104	38.05	37.75	34.75	38.95	41.25	48.05	44.8	48.75	45	42.15	43.8	17.9	13.5	4.65	5.2	200	102	480.6	326.98	177.45	163.05	158.85	143	52.81	48.965	31.8	15.25	21.5	39.05	54	73.35	77.9	80.3	13.35	9.75
Alava (E)	14	12	8	10	94	84.5	34.6	34.4	34.5	41.1	47.4	46.6	49.55	47.1	48.75	45.25	45.8	25.65	16.8	3.95	6.2	156.5	126.5	580.62	427.23	257.3	258.15	238.45	241.15	58.61	58.16	34.25	27.75	18.3	27.45	69.85	71.95	78.3	80.4	13.135	9.255
BRS 195 (Bra)	19.5	16.5	2.5	5.5	78	65	44.5	45.3	45.2	42.05	43.65	47.3	46.35	46.65	47.5	46.7	48.1	31.75	42.65	6.8	24.7	390.5	165	683.6	339.48	315	183.9	262.2	171.6	53.33	52.915	51.5	61.15	10.3	2.95	96.25	86.5	79.4	82.8	14.1	10.155
Caminant	24	18	-2	4	87	70	43.3	42.6	37.65	39.3	40.25	42.3	47.8	44.95	47.8	44.85	50.15	37.5	46.6	5.45	21.3	374.5	207	730.37	405.98	344.65	186.8	327.45	173.85	53.935	53.43	55.6	42.95	9.1	10.15	88.15	88.5	78.65	83.05	13.64	9.495
CDC McGwire (Kan)	22	21	0	1	103	73	41.95	43.2	43.3	43.5	41.35	46.2	47.55	49.8	48.8	49.5	50.25	45.1	48.4	17.4	27.35	359.5	181	818.27	362.98	433.3	144.7	398.2	118.5	43.145	45.49	7.35	1.4	34.9	40.8	48.6	58.45	86.05	91.6	12.705	10.46
Emperor (Kan)	14	15	8	7	90.5	67.5	37.75	40.45	42.05	42.65	47.85	51.8	45.2	51	49.2	48.7	48.05	41.05	23.65	8.3	10	382	192	694.7	412.73	319.05	180.55	285.05	163.25	51.685	47.64	8.5	5.05	34.1	31.25	64.5	58.05	83.95	86.2	14.195	11.15
Jerusalemer (IL)	23.5	21.5	-1.5	0.5	117.5	101	40.65	42.2	38.6	35.15	36.95	35.15	40.7	39.9	47.25	41.85	46.8	40.2	25.35	3.35	5.7	233.5	136.5	674.25	360.98	248.2	146.9	228.1	134	55.905	52.075	58.2	41.4	11.9	8.6	89.6	82.85	77.35	80.7	13.615	9.41
Lenka	19.5	15	2.5	7	91.5	77	44.9	43.1	43.9	42.15	43.4	46.05	43.25	44.6	46.1	44.35	46.8	34.95	42.95	6.3	24.65	340.5	169.5	831.17	387.98	374.3	200.3	359.35	188.05	59.255	54.1	86	79.95	2.7	2.7	96	96.45	81.3	83.65	13.245	9.57
Marnie	19	17.5	3	4.5	98.5	79	39.4	43.9	38.6	43.6	43.25	48.7	44.15	50.95	46.9	51.55	48.6	48.8	43.05	11.5	11.95	352.5	180.5	849.27	424.48	421.15	214.8	404.55	203.4	59.675	56.92	91.55	83.75	1.3	2.15	97.1	97.75	80.05	82.4	13.08	10.43
Union	19.5	15	2.5	7	107	86	39.1	39.9	38.2	39.5	42.05	49.3	48.25	51.4	47.4	50.1	44	44.9	37.85	3.6	7.95	360.5	198	823.6	507.48	328.75	240.7	311.1	228.2	47.515	51.64	64.6	69.4	7.2	5.1	93.7	90.1	79.85	82.2	13.68	10.59
Engledow India	8	4.5	14	17.5	90	74	34.05	34.3	48.3	49.75	48.05	51.45	49.9	47.4	48.3	36.4	44.2	20.45	14.6	3.45	8.35	212	137	315.9	227.23	132.25	100.4	104.9	75.9	40.73	40.905	6.6	5.3	52.45	53.5	29.2	31.3	78.1	78.25	16.73	13.045
Iron	21	17	1	5	85	69.5	39.7	43.65	41.2	41.35	38.15	46.9	41.1	50.45	44.05	50.5	45.8	48.3	42.2	11.1	16.35	312	200.5	653.22	468.48	341.9	254.7	328.4	243.4	54.64	56.085	86.7	82.55	2.2	3.05	96.6	96.85	80.95	83.45	11.895	10.205
Pamella Blue	10.5	5	11.5	17	85	65	33.45	37.3	43	53.1	47.45	53.15	46.75	51.45	48.15	37.25	37.65	20.9	4.75	4.1	4.85	358	208	344.75	284.23	107.8	119	90.8	107.05	62.2	62.21	38.8	36.2	17.2	11.35	86.3	76.25	75.3	71.9	17.09	14.45
Quench	21	17.5	1	4.5	76	63.5	42.6	44	39.15	43.6	45.35	53.4	44.6	52.1	48.35	51.1	45.6	45.9	35.05	11.75	18	314.5	208	609.25	447.23	316.85	219.1	305.2	206.1	55.595	56.465	75.8	72.9	4.7	5.35	93.5	93.7	81.4	85.05	12.225	10.11
Marthe	21	17.5	1	4.5	82.5	68	42.05	42.2	38.3	43.75	39.65	45	42.15	47.05	43.35	47.05	44.55	39.6	40.3	9.4	20.1	344.5	194	587.93	374.98	304.8	202.55	289.25	191.15	53.94	54.165	77.55	73.9	4.1	3.45	95.9	94.15	82.8	83.3	10.895	9.975
Propino	22	18.5	0	3.5	85.5	68.5	42.8	46.6	40.95	42.85	41.8	47.85	45.55	51.6	48.7	48.65	46.65	46.75	45.45	14.3	26.45	364.5	151.5	780.77	365.98	343.65	179.15	326.7	168.2	61.05	59.985	82.65	81.75	4.1	3.1	96.15	93.9	82.05	84.25	12.6	10.18
Streif	22	16.5	0	5.5	81.5	67.5	43.05	42.05	37.85	39.8	38.25	42.35	42.85	45	45.6	43.65	47.8	37.75	39.5	7.4	16.35	330	209	660.65	472.73	339.35	252.9	323.85	241.65	56.035	56.5	71.6	79.65	5.95	3.15	96.55	91.95	81.5	85.1	12.43	8.9
Tesla	21	18.5	1	3.5	85	66.5	43.05	48.8	47.95	42.2	42.65	48.8	46.15	49.55	49.3	48.45	47	43.15	42.45	14.15	21.65	345.5	191.5	735.77	458.23	357.55	199.8	338.4	187.65	62.2	60.845	76.75	74.9	5.95	4.5	94.25	91.15	81.95	83.3	12.39	10.245
Foster	13.5	11	8.5	11	109	84	35.95	36.35	44.75	41.85	46.5	46.9	45.65	46.3	45.95	45.7	44.7	43.9	21.55	5.75	10.05	165	101.5	679.02	399.48	334.5	205.7	317.9	191.85	46.575	46.165	58	44.8	6	13	84	91.65	79.65	80.3	11.295	9.845
Ven	16.5	13.5	5.5	8.5	86.5	71	38.35	38.35	40.45	43.7	45	51.8	43.1	50.85	47.1	51.9	40.2	31.6	10.75	6.6	6.55	176	122.5	562.92	398.23	317.15	220.75	281.35	190.55	43.595	45.1	11.55	10.65	38.35	45.15	44.45	52.45	80.7	82.55	10.845	10.395
B3163	21	18.5	1	3.5	85	64	41.7	42.7	42.35	41.2	40.8	46.2	43.15	49.45	45.25	48.5	45.55	45.2	36.35	11.75	20.95	367	169.5	687.52	329.23	311.35	163.7	292.4	149.25	54.005	53.375	70.5	60.5	6.65	10.05	87.15	90.6	80.75	80.7	13.695	11.75
B3250	20	18.5	2	3.5	82	66	43.3	42.7	39.2	42.1	40.75	45.25	42.1	47.25	43.35	47.4	44.3	43.65	37.85	14.8	18.15	401	222	623.32	399.73	293.7	201.35	274.6	187.15	52.45	54.415	40.85	52.6	12.2	10.3	88.1	84.8	82.15	82	12.545	11.19
B3484	19	17.5	3	4.5	81.5	67	47.15	49.65	46.25	48.5	46.9	50.35	49.55	54.15	49.2	54.1	51.35	47.6	40.85	8.2	17.8	378.5	221	743.75	425.23	348.6	201.4	282.4	188.65	51.12	55.975	56.05	64.1	5.75	6.55	92.1	90.3	80.85	81.15	12.43	10.97
B4032	15.5	12	6.5	10	82	64.5	42.6	44.25	41.45	45.7	47.75	48.5	44.15	48.25	46.95	44.95	47.05	31.85	21.1	4.3	10.3	367	256	604.4	450.23	341.7	258.3	328.35	246.6	54.615	54.005	66.8	72.6	4.8	3.4	95.8	93.95	81	82.15	12.67	9.995
B4403	20	17.5	2	4.5	87.5	67.5	46.95	51.7	46.6	46.9	44.8	51.8	47.95	54.05	50.5	55.6	48.4	46.2	24.65	8.85	8.6	319.5	179	608.27	349.73	325	138.35	306.55	125.7	54.595	56.59	41.5	46.65	8.85	6.95	90.65	88.15	81.15	79.4	11.475	11.265
Flagship	8	6	14	16	74	60	40.4	39.55	49.05	50.45	46.4	57.6	47.25	55.4	49.4	43.8	41.6	20.45	5.15	2.55	3.05	394	239	515.75	288.48	255.05	157.4	237.5	144.85	58.41	61.95	48.6	51.7	9.35	8.4	90	87.8	81.45	81	13.52	12.91
Morex (M78)	14.5	13	7.5	9	119	93	35.8	36.35	39.65	44.15	48.3	54	50.45	55.75	48.4	54.6	48.4	47.4	9.8	5.2	6.8	176.5	105	632.77	410.73	312.8	226.7	295.4	209.45	46.175	45.37	32.2	28.25	13.2	18.3	79	84.85	78.4	80.85	13.14	10.705
Steptoe	13	11	9	11	105	87	33.5	33.25	43.25	47.45	48.2	51.4	50.7	52.75	48.2	51.2	45.5	46.65	29.35	5.85	11.5	199.5	136	683.67	494.48	268.45	249.85	249.95	232.9	54.34	52.53	61.25	66.3	8.5	7.45	89.9	87.7	78.9	78.2	11.87	9.785
Auriga	22	17.5	0	4.5	79	62.5	43.25	44.9	42.6	41.25	42.2	49.15	45.75	51.5	48.2	50.55	50.4	40.65	42.8	3.45	19.55	467.5	218.5	615.97	350.48	276.9	145.85	250.25	133.3	43.6	48.68	32	50.7	20.15	8.6	90.7	72.25	80.6	83.25	11.905	9.01
B3162	19	16	3	6	88.5	75	38.8	42.55	35.1	39.95	39.4	44.9	42.8	47.55	45.95	48.2	43.6	39.8	27.9	9.15	19.2	287.5	180	625.25	368.48	320.75	200.15	301.9	187.9	60.49	60.865	85.2	73.55	3.05	4.6	94.2	96.4	82.6	83	12.31	10.775
B3194	22.5	18.5	-0.5	3.5	87	69	43.1	45.8	40.7	42.15	36.75	44.95	42.9	46.45	45.35	45.85	47.2	45.65	39.4	20.5	18.25	372	173.5	750.92	379.98	355.8	185.9	339.45	169.65	56.135	54.95	71.45	58.4	5.65	9.45	86.9	92.65	80.9	81.85	12.86	11.24
B3254	21	20	1	2	88	62.5	40.35	45.4	38.15	45.05	38.9	45.65	42.85	48.8	46.3	50.6	47.65	46.95	41.05	27.1	23.95	384.5	195	649.57	312.23	312.05	148.75	295.1	134.55	48.07	47.44	47.25	26.45	8.05	15.9	81.15	89.6	82.45	82.8	12.185	10.875
B3482	22.5	17	-0.5	5	83	66.5	46.9	50.5	41.05	44.7	42.75	54.05	44.3	53.3	47.75	52.15	47.85	46.25	39.35	14.95	22.35	376	218.5	626.02	450.98	304.55	243.4	288.9	230.55	58.84	51.31	77.1	75.25	5.2	3.6	95.25	93.35	80.55	81.85	13.35	10.91
B3274	19	17	3	5	80	65	39.35	42.65	43.8	43.8	38.9	48.6	46.55	50.4	48.05	51.1	46.75	47.35	31.7	21.65	23.05	358.5	186	587.12	345.48	276.05	155	257.65	140.2	51.09	51.13	35.5	43.55	13.55	9.7	87.45	82.5	82.4	83.25	11.45	10.23
B3457	23.5	21	-1.5	1	85	62	42.5	45.15	41.15	41.4	35.3	39.7	41.7	45.5	47.1	45.85	48.05	47.55	48.25	17.4	25.05	326.5	152.5	583.1	300.73	254.75	134.35	236.8	120.5	51.895	50.715	69.55	61.55	6.15	9.95	87.15	90.55	80.9	81.75	14.185	10.93
B3914	19	17.5	3	4.5	85	69	43.3	43.9	42.65	44.7	46.45	49.65	48.65	51.75	49.15	51.25	51.1	37.15	33	5.9	13.9	301	167.5	684.37	443.48	357.9	233.4	344.9	220.5	57.74	59.06	86.55	81.85	2.5	4.3	94.95	96.75	81.8	84.1	12.76	9.67
Scarlett	18.5	16.5	3.5	5.5	89	70	46.85	48.05	40.7	43.65	47.05	50.35	50.6	51.25	51.4	50.2	48.95	36.55	26.7	4.8	12	343.5	184.5	776.195	386.73	392.4	210.05	377.35	197.65	56.53	53.88	86.6	79	2.65	4.3	94.65	96.65	82.1	83.95	12.485	10.23
Alexis	22.5	18.5	-0.5	3.5	87.5	71	44	43.9	37.4	41.9	39.75	47.65	44.15	47.95	45.15	45.35	47.45	39.15	42.05	11.25	19.35	287	183.5	627.72	390.98	318.25	207.4	302.55	193.2	56.86	53.955	59.35	55.45	8.65	8.6	89.6	89.2	81.6	84.2	12.13	9.26
Arg. DH 22	17	18	5	4	80.5	62.5	45.65	44.2	42.75	45.8	47.5	50.25	47.2	56.95	47.5	53.3	44.1	43	16.85	4.95	10.55	390.5	208	611.6	356.23	282.8	170.6	264.05	153.7	49.275	54.115	47.5	38.3	11.4	12.1	84.05	85.1	79.85	77.45	12.17	12.17
Lotos	22	18	0	4	86.5	73.5	39.8	42.2	39.95	42.3	39.4	40.7	42.55	45.45	47	50.4	48.95	47.55	42.9	26.75	21.4	366.5	159	577.5	361.23	265.2	153.85	240.75	135.65	54.345	51.445	23.9	15.7	23.25	32.55	61.9	70.8	85.3	89.4	13.55	11.095
Baronesse	18.5	16	3.5	6	101.5	70	39.1	39.5	43.25	41	43.35	46.7	47.25	47.2	48.05	51.3	47.05	41.9	26.4	2.5	7.05	375.5	261	768.92	513.48	377.3	249.4	361.65	235.8	59.665	50.98	82.6	62.9	3.95	4.4	94.8	94.7	80.25	80.6	13.32	10.99
Eunova	18	16	4	6	95	69.5	38.7	42.9	36.6	42.15	39.15	45.15	45.7	49.6	49.6	49.3	47.75	41.45	36.3	11.45	14.05	354	149	822.3	373.73	369.85	182.75	355.45	169.1	56.205	56.65	65.55	50.5	4.75	6.2	91.65	93.45	80.05	81.45	12.375	10.455
Shakira	18	16	4	6	84.5	67.5	39.55	42.2	38.9	35.1	43.65	42.15	45.85	46.45	46.9	48.25	48.5	43.45	40.7	7.5	17.85	308	174.5	674.55	430.98	295.65	223.05	283.6	211.3	62.11	61.8	90	92.15	2.4	1.3	98.2	96.8	83.55	83.95	13.11	10.455
Arg. DH 16	14	15.5	8	6.5	102.5	80	40.6	38.45	42.4	39.25	48.95	45.5	50	46.1	46.8	45.75	44.35	29.6	21.1	7.7	13.1	301.5	154	667.25	346.48	288.25	182.45	269.7	169.75	63.62	56.395	67	59.1	6.3	7.2	91.75	89.15	78.45	82.2	14.165	10.185
Endora	18.5	16	3.5	6	84.5	70	44.6	47.9	37.6	43.7	45.85	50.25	43.5	48.75	46.05	46.3	44.65	44.9	22.85	8.45	9.95	351.5	233	650.8	435.23	326	241.85	312.4	227.8	54.98	55.415	77.3	64.55	3.8	5.85	92.5	95.25	82.9	85.15	11.855	9.63
Ventina	18	16	4	6	88.5	75	45.4	46.5	43.9	45	48.4	46.95	49.15	47.2	49.35	45.3	47.85	41.7	30.95	6.25	11	460.5	250.5	849.67	525.73	449.2	301.85	433.55	287.4	55.34	50.095	88	68.65	2.65	5.9	92.65	96.55	82.2	86.15	12.35	8.53
B0001	19.5	18.5	2.5	3.5	91	66.5	44.75	46.55	44.45	43.6	45.1	46.55	42.95	47.3	45.6	48.95	47.85	39.8	33.35	5.7	14.55	334	196	713.92	439.98	376.2	247.2	360.2	234.15	65.28	59.03	88.7	82.1	2.65	2.7	96.05	95.9	80.7	83.3	12.055	8.705
B0004	18.5	16	3.5	6	83.5	71.5	44.5	44.05	44.85	44.3	45.85	49.2	43.65	49.1	43.4	49.75	40.1	40.6	21.9	18.9	12.2	333.5	216	606.4	454.48	310.55	260.2	298.2	246	57.625	57.775	84.4	79.1	2.6	4.15	94.25	96.6	82.7	85.65	12.365	9.915
Romilda	22	18.5	0	3.5	86.5	67.5	40.7	44.05	40.85	43.5	43.25	48.2	43.95	46.15	48.1	48.25	46.75	43.9	40.2	10.95	24.05	275	179.5	577.82	396.23	259.95	215.15	243.55	202.6	61.005	60.545	84.6	68.05	3.75	6.75	92.1	94.05	82	82.9	12.755	10.305
Umbrella	20.5	17	1.5	5	94.5	66	42.5	44.4	48.45	44.75	44.8	48.8	46.8	52.4	48.45	50.3	49.1	44.55	38.2	10.5	10.3	394	181.5	758.32	332.73	362.1	174.3	344.85	162	53.745	54.565	77.25	77.7	5.25	4.5	94.35	92.9	80.35	82.15	12.94	10.49
Aischa	18.5	16	3.5	6	86.5	69.5	43	47.25	40.85	39.7	47.25	48.4	48.05	51.8	50.25	52.8	51.25	47.4	28.45	8.55	12.7	299	194.5	654.1	460.48	302.6	237.25	289.75	224.75	59.84	57.195	90.9	83.7	2.2	3.5	95.6	96.95	81.65	84.05	13.515	11.045
12/667/25
13/594/74
13/554/34
13/568/39
13/542/6
STRG 690/16
STRG 695/16
STRG 706/16
Sydney	16	13	6	9	77	62.5	42.65	44.2	39.35	44.1	47.15	49.05	48.75	49.95	50	47.25	46.9	39.2	35.3	4.15	8.05	404.5	221	623.02	402.73	321.3	200.75	301.45	186.55	56.795	58.6	52.8	50.4	9.55	7.7	89.95	87.25	81.65	83	11.825	9.08
STRG 654/14
STRG 606/12 Diligence
STRG 689/12 A

## Sheet: Yield 2017
	heading [d] (since 1. Jan)		heading [d] before sampling		plant height [cm]		SPAD last week of May		SPAD +1 week		SPAD +2 weeks		SPAD +3 weeks		SPAD +4 weeks		dry mass (grains + straw) [g/double row]		stalks [n/double row]		grain yield (after sorting >2.2mm) [g/double row]		grain sorting (>2.8mm) [%]		grain sorting (>2.5mm) [%]		grain sorting (2.2-2.5mm) [%]		thousand grain weight (after sorting >2.2mm) [g]		extract [%]		protein [%]
cultivar	wet	dry	wet	dry	wet	dry	wet	dry	wet	dry	wet	dry	wet	dry	wet	dry	wet	dry	wet	dry	wet	dry	wet	dry	wet	dry	wet	dry	wet	dry	wet	dry	wet	dry
IPZ 24727	169	165	3	7	77.5	55	39.2	34.2	40	41.95	41.85	45.25	43.15	42.4	39.65	23.95	437.48	138.48	231.5	96.5	210	69	90.7	77.3738	97.05	95.4027	2	3.0907	57.8192	50.4349	79.9	81.95	11.075	10.55
Barke	165	163.5	7	8.5	72.5	62.5	38.5	35.2	36.95	43	42.25	44.35	44.55	42.85	42.6	27.8	425.48	211.98	259	147	193.9	112.5	90.95	70.9	98.5	96.7	1.05	2.65	57.1809	53.3093	84.05	86.6	10.41	9.545
Grace	169	161.5	3	10.5	65	57.5	38	34.3	38.55	39.25	45.45	44.7	48.2	43.05	47.55	25.45	281.48	173.48	156.5	113.5	146.05	99.7	82.7668	57.4655	93.5998	90.5659	4.57046	6.76116	59.0278	53.1872	80.85	84.25	12.335	9.235
RGT Planet	165	161.5	7	10.5	72.5	62.5	40.55	32.35	40.05	42.2	43.55	44.75	46.25	39	42.65	22.25	468.98	192.98	247	115.5	221	111.65	86.95	82.2297	96.65	96.8768	2.35	2.09959	58.3788	58.1461	86.25	86.65	9.155	9.37
Arg. DH 168	162	157.5	10	14.5	65	52.5	40.55	35.05	43.3	39.65	42.2	39.45	41.7	28.75	37.75	16.65	405.48	209.98	245.5	135.5	173.75	110.75	88.25	85.52	96.5	96.7632	2.75	2.54525	59.4422	58.9295	84.4	84.05	11.475	11.04
Abessinische (ETH)	156	156	16	16	90	85	32.65	31.05	36.4	40.8	38.85	40.7	32.55	27.25	15.15	9.35	394.98	188.48	219.5	95	132.1	80.5	34.85	14.4073	81.4	61.3439	16.95	34.1922	49.4303	46.4561	81	81.3	9.91	9.05
Alava (E)	162	163	10	9	77.5	55	32.45	32.95	38.7	41.2	43.45	43.65	44.05	44	40.3	30.9	354.48	127.98	115	80.5	178.9	63.8	46.85	37.8663	86.15	76.5578	12.95	20.1098	58.9797	53.2012	77.2	76.3	10.165	11.4
BRS 195 (Bra)	168	163.5	4	8.5	70	57.5	41.85	38.25	40.7	44.5	43.6	46.55	45.95	38.15	39.95	24.4	352	208.98	205	137.5	176.05	110.8	84.45	73.0038	95.4	94.7087	3.65	3.6173	54.9223	54.8482	81.15	81.9	11.15	10.13
Caminant
CDC McGwire (Kan)	169	165	3	7	87.5	60	41.3	32.1	34.6	42.45	39.7	42.3	47.6	42.6	44.3	33.55	440.98	190.48	218	118	169.15	77.5	18.8	6.79856	77.05	58.0968	17.95	32.1734	46.1672	44.409	90.1	89.6	10.965	10.5
Emperor (Kan)	165	162	7	10	72.5	47.5	37.5	29.25	41.9	38.95	44.05	39.55	45.6	37.7	41.9	20.7	385.98	127.98	170	113.5	119.05	51.9	29.75	10.1717	83.35	64.0935	14.7	31.7308	49.0815	45.5341	87.1	89.25	10.85	10.035
Jerusalemer (IL)	171	170	1	2	105	65	34.2	33.05	31.6	36.4	34.1	36.3	39.3	44.3	38.5	39.35	473.48	111.48	210	83.5	205.35	50	72.6	55.8067	95.8	89.7183	3.15	8.07909	55.5961	50.6618	80.25	76.85	9.525	11.14
Lenka	167	166.5	5	5.5	77.5	62.5	39.4	34.6	38.7	42.3	42.05	43.85	43.1	44	42.3	37.6	451.48	130.48	204	84.5	215.7	62.75	80.4	84.8864	94.85	97.4738	4.1	1.97283	54.8061	52.7377	85.85	82.85	10	10.935
Marnie	169	161.5	3	10.5	70	62.5	35.35	32.55	39.45	42.75	42.2	41.8	42.65	38.8	37.8	25.55	340.98	213.98	186	118.5	155.5	105.85	91.15	89.0367	96.55	97.5176	1.95	1.43597	57.6544	56.2411	83.3	83.9	10.195	9.67
Union
Engledow India	152	151	20	21	77.5	67.5	35.95	34.75	40.4	42.55	39.2	39.75	31.1	22.55	10.3	12.95	302.48	203.48	170	121.5	132.35	82.25	11.35	11.5367	54.6	54.9991	38.45	40.8417	42.5984	41.4797	77.5	75.45	12.04	13.695
Iron	169	169	3	3	60	50	37.95	33.35	36	39.3	38.85	42.4	42.1	46.55	41.7	45.8	285.98	133.98	156.5	110.5	107.75	75	81.2875	79.0754	92.6625	92.7508	4.225	4.60425	51.1816	49.7278	81.25	81.8	10.975	10.515
Pamella Blue	154	155	18	17	60	40	36.25	38.3	41.6	40.75	41.8	33.85	20.05	15.4	11.7	8.05	214.48	72.48	147	102	75.85	24.5	76.403	64.7176	97.0295	93.4219	2.15227	5.57724	55.0015	61.5085	68.9	69.8	14.215	15.03
Quench	169	163.5	3	8.5	70	57.5	41.55	32.6	44.15	41.9	46.5	44.7	47.75	42	45.75	31.4	523	171.48	216	126	196.45	95.5	83.25	62.3185	94.25	93.2444	4.1	5.66159	55.5999	52.5975	84.35	88.65	10.325	8.575
Marthe	165	162	7	10	65	60	34.6	33.4	36.85	40.55	44.85	42.65	39	33.2	33.6	14.3	355.98	238.48	243	152	191.7	124.2	87.6	78.8806	96.95	96.4731	2.65	3.13516	51.5058	52.0746	84.2	88.8	9.925	9.52
Propino	165	162	7	10	80	70	38.15	31.65	40.8	41.6	41.65	42.95	43.65	41.6	37.55	26.6	512.48	356.98	223	144.5	194.3	205.9	88.7	80.45	98.6	97.3	1.15	2.2	61.3765	57.4235	87.3	83.2	9.205	8.785
Streif	169	167	3	5	75	55	39.1	36.4	39.9	36.8	44.9	41.2	47.1	40.9	45.8	31	510.98	202.98	250	121.5	250.45	98.5	90.8	80.5845	96.85	95.3094	2.2	3.20662	57.9839	53.0979	82.75	83.25	11.345	10.34
Tesla
Foster	158	157	14	15	85	75	31.05	35.2	36.75	38.5	36.7	39.5	37.15	31.2	27.65	19	352.98	246.98	120.5	86	189.6	144.35	68.7	61.1834	95.6	93.0207	3.65	5.96816	47.7567	47.1765	80.9	78.95	9.115	9.41
Ven	162	163	10	9	72.5	47.5	37.85	34.9	43.8	42.7	40.55	44.55	39.2	34.4	22.15	21.4	471.98	160.98	163	81	232.4	83.25	21.85	18.8132	74.2	63.5064	23	30.9726	45.0972	44.2373	82.3	79.55	9.255	11.3
B3163	165	167	7	5	65	50	36.2	37.55	34.6	38.7	40.15	41.15	42.95	45.1	40.45	42.15	404.98	93.98	244.5	83	172.35	45.45	89.05	74.2024	96.95	90.4739	2.05	7.41217	56.337	51.099	83.9	80.25	10.04	12.345
B3250	168	165	4	7	65	50	36.9	32.9	34.75	36.95	38.9	39.4	40.15	35.25	36.65	25.45	412.98	194.48	258.5	151.5	210.25	106	81.4	73.3591	96.25	94.7573	2.6	3.81679	49.7942	48.5214	85.3	86.05	9.54	9.785
B3484
B4032	165	159.5	7	12.5	62.5	52.5	44.15	38.55	43	45.2	45.65	45.55	42.5	29.2	38.45	18.55	379.48	207.98	238	154	216.55	116	78.75	70.8004	93.65	94.8553	4.45	3.925	52.9145	51.279	82.75	83.55	10.085	9.805
B4403	165	161.5	7	10.5	65	57.5	44.65	37.5	44.2	45.2	46.35	47.2	49.2	42.8	42.3	26.45	403.98	272.48	228	162	218.15	154.65	66.15	30.4	96.95	84.05	2.45	15.05	56.4044	51.7705	82.1	84.25	9.99	8.26
Flagship	154	155	18	17	60	40	37.45	41.45	43	41.2	40.3	33.8	18.4	6	7.95	1.9	159.98	80.48	184	122.5	75.45	38.6	73.9851	54.5705	96.1128	87.218	3.20453	10.7528	58.8545	55.3165	78.85	78.55	12.11	13.465
Morex (M78)	161	155.5	11	16.5	97.5	77.5	36.05	35.55	47.15	43.85	49.2	44.25	47.6	33.2	41.35	11.25	259.98	151.98	88.5	67	120.55	81.25	67.75	48.7979	97.7	90.3586	2	8.03342	47.1459	45.3545	76.45	75.3	12.43	11.42
Steptoe	158	157.5	14	14.5	75	60	30.85	30.75	41.1	41.5	43.15	45.05	42.3	39.85	39.6	26.8	360.48	109.98	120	55.5	210.05	63.7	88.3	79.6528	97.8	94.7102	1.3	3.88638	59.6351	55.7572	78.7	73.4	9.53	9.87
Auriga	169	163	3	9	67.5	55	39.35	28.95	42.5	44.6	44.4	46.9	49.55	44.35	50.5	33.1	375.48	228.48	304.5	179	183.65	120.95	61.55	46.605	88.65	88.2792	8.05	10.0198	50.1037	46.8941	84.1	84.75	9.31	8.51
B3162	162	163	10	9	67.5	55	38.65	30.35	34.3	34	38.15	34.4	39.7	33.95	33.25	23.95	341.48	156.48	191.5	103	203.3	67.3	72.6	72.9128	87.3	96.1883	3.75	3.07979	57.5306	55.6111	83.4	87	9.64	8.76
B3194
B3254	167	165	5	7	67.5	52.5	35.85	34.6	36.55	38.3	41.05	42.9	44.65	39.85	41.1	27.4	472.98	138.98	292	116.5	216.4	64.1	75.4	48.7487	96.4	91.8528	3.35	6.56367	53.1965	47.7225	85.7	82.8	9.88	9.765
B3482	168	164.5	4	7.5	60	52.5	38.65	35.75	37.2	40.55	45.85	44.45	46.95	44.55	45.35	34.45	401.48	173.48	268.5	126	186	87.25	86.45	85.9338	95.1	97.6551	2.9	2.28908	57.5952	51.8496	81.3	82.6	11.33	10.38
B3274
B3457
B3914	165	163.5	7	8.5	65	57.5	39.7	31.75	42.9	42.7	46.45	45.05	47	42.8	45.5	19.75	489.98	232.48	249.5	149.5	219.35	134.2	89.3	74.3801	97.05	94.463	2.35	4.41994	58.9943	55.8093	85.3	86.3	9.975	8.595
Scarlett	165	163	7	9	62.5	62.5	41.65	36	43.9	45	45.4	43.9	47.4	40.25	41.6	19.75	199.98	197.98	210.5	138	161.7	99	90.25	72.85	97.6	95.15	1.7	3.9	53.169	52.0609	85.15	87.45	10.07	9.31
Alexis
Arg. DH 22	162	159.5	10	12.5	57.5	50	41.45	40.15	42.45	43.6	44.05	42.7	43.2	31.9	38.7	16.65	395.48	168.48	269	122	188.75	83.65	89.2	72.4673	96.8	93.7961	2.5	4.50458	61.944	56.3595	82.2	78.2	10.63	10.66
Lotos	170	164.5	2	7.5	72.5	55	41.7	34.1	39.8	38.55	43.1	44.05	44.6	41.3	43.25	26.5	396.98	126.48	189.5	86.5	161.75	53.7	51.9	28.9285	83.05	62.8148	14.2	30.3555	54.0798	48.0852	86.35	88.05	10.49	10.755
Baronesse	168	163.5	4	8.5	72.5	57.5	37.45	30.9	37.1	35.95	43.4	41.15	45.25	40.7	41.1	30.65	405.98	199.48	211	141.5	199.85	107.3	82.65	62.1	96.75	93.9	2.2	4.95	57.3165	52.9724	83.65	83.65	9.7	9.435
Eunova	164	163	8	9	65	60	33.1	33.65	34.2	39.65	40.1	42.15	41.9	38.05	37.35	25.65	338.98	266.455	178.5	133.5	152.85	134.8	78.9	68.5169	96.85	93.8317	2.35	4.63369	57.1776	55.2915	83.5	83.2	9.69	9.775
Shakira	165	162	7	10	65	57.5	38.2	28.35	36	37.45	43.3	40.95	43.2	37	42.05	23.75	334.48	228.98	194.5	128.5	157.9	89.1	93	89.6737	98.4	98.9314	1.8	0.865464	62.819	61.1551	83.9	83.7	10.76	9.63
Arg. DH 16
Endora	165	163	7	9	70	52.5	37.3	32.55	39.05	40.4	41.4	41.8	42.8	37.35	41.1	25.85	496.98	194.48	307	142.5	258.05	104.9	82.9	56.4	97.25	92.15	2.2	6.75	53.3238	49.2336	87.3	90.85	9.54	8.37
Ventina	165	162	7	10	77.5	55	37.15	32.3	40.65	41.45	44.65	44	47.15	39.5	45	25.05	573.48	265.48	310	174	246.7	132.5	85.7	66.1872	97.15	91.0565	2.05	6.80634	51.6526	49.1843	86.65	87.45	9.005	8.49
B0001	169	163.5	3	8.5	57.5	55	40.1	31.85	37.45	39.25	42.45	43.55	48.2	43	43.55	28.95	304.98	160.98	183.5	114.5	143.85	92.05	86	86.6532	94.15	96.2637	3.65	2.14254	57.0974	56.5614	80.7	83.25	10.525	9.945
B0004	169	163.5	3	8.5	60	52.5	38.95	31.85	42.55	40.7	46.15	43.35	45.3	38.7	43.55	24.4	321.98	174.48	215	139	163.85	93.35	81.5	56.2248	95.4	90.7573	3	8.04441	59.2298	54.4332	84.8	88.15	10.285	8.73
Romilda	169	164.5	3	7.5	67.5	60	35.5	31.3	39.65	41.9	41	41.25	40.15	40.8	37.8	32.65	384.48	203.48	213	125.5	173.7	108.1	78.85	56.75	96.7	91.95	2.55	7.2	59.9592	54.0807	85.25	86.25	10.335	9
Umbrella	169	163.5	3	8.5	65	55	42.45	36.65	41.75	45.85	45.55	43.3	44.7	42	41.15	23.3	407.98	186.48	254.5	142.5	230.6	99.05	86.6	75.5388	96.45	96.9791	2.25	2.72091	50.9754	50.0796	84.45	84.15	9.965	9.125
Aischa	168	163.5	4	8.5	65	57.5	42.7	33.2	37.35	41.5	43.1	44.5	45.1	42.25	43	30.4	393.98	187.48	188.5	140	164.6	100.1	94.3	87.4896	98.8	97.5111	0.8	1.85486	59.7764	53.3686	86.45	86.75	9.97	9.605
12/667/25	169	164.5	3	7.5	67.5	57.5	39.25	35.9	36.25	37.9	44.35	42.3	45.95	37.55	44.25	26.2	482.48	175.48	233.5	120.5	230.65	78.8	82.45	76.989	94.5	96.0146	4.1	2.1	54.0603	52.2623	85.95	85.35	10.33	8.69
13/594/74	165	161.5	7	10.5	70	52.5	36.65	31.65	35.05	37.65	41.35	42.45	41.2	36.75	38.6	30.75	415.48	238.98	210.5	138	223	126.35	90.15	81.4617	96.7	96.1064	2.15	2.7344	59.0528	58.0464	84.95	85.75	9.79	9.655
13/554/34	168	167	4	5	60	47.5	42.4	37.05	40.95	41.05	47.45	44.45	43.65	43.1	42	29.9	345.48	203.98	145.5	126.5	129.3	111.25	83.15	79.5556	93.75	95.2148	4.35	3.49444	55.5046	54.6908	81.8	82.55	11.615	9.63
13/568/39	165	161	7	11	70	57.5	37.85	30.1	40.45	39.3	45.1	43	45.3	41.8	43.85	27.25	487.98	223.98	212	142	271.25	126.7	92.45	77.25	98.35	94.6	1.2	4.1	65.4181	60.0141	85	83.55	9.56	10.135
13/542/6	165	162	7	10	72.5	55	37.4	30.7	33	36.35	40.35	38.3	43.3	36.95	40.7	29.5	478.48	225.98	244	132.5	228.3	123.85	72.85	56.1801	96.75	93.6769	2.75	5.12625	56.9676	53.6443	83.75	84.15	8.37	8.43
STRG 690/16	165	165	7	7	70	52.5	37.55	36.5	36.5	37.4	41.95	43.15	45.65	41.4	43.8	33.85	559.98	183.98	262	119	260.95	101.35	93.9	90.5117	98.35	97.334	1.15	1.92305	63.6547	57.1315	85.35	84.55	9.655	9.955
STRG 695/16	165	165	7	7	65	50	36	29.9	36.4	38.2	42.15	42.9	42.15	39.6	41.55	34.8	278.98	116.48	156	92.5	129.2	62.1	92.3578	86.2544	97.9821	94.6454	1.81738	3.75477	61.6262	56.3059	86.35	81.5	9.295	10.62
STRG 706/16	165	161.5	7	10.5	57.5	57.5	35.4	36.3	38.45	40.9	40.95	43.55	42.4	42.55	36.8	31.35	355.98	386.98	235	226	167.2	216.6	83.15	82.7	96.75	98.7	2.3	0.8	58.5513	58.7722	81.85	84.7	10.24	8.865
Sydney	162	159.5	10	12.5	62.5	50	36.3	32.15	40.25	43.9	42.45	44.6	42.7	38	37.35	22.75	416.98	154.48	256	135.5	191.4	63.55	75.95	52.6348	96	86.3217	3.25	10.3635	57.3219	51.5371	84.65	81.45	8.965	9.23
STRG 654/14	168	159.5	4	12.5	65	62.5	39.45	31.95	41.15	41.35	47.2	43.85	44.85	37.95	44.55	23.15	388.98	287.98	203.5	144	154.05	145.5	80.65	79.6	92.5	95.75	4.9	3.4	52.4844	56.669	82.05	86.25	10.81	9.475
STRG 606/12 Diligence	165	163.5	7	8.5	72.5	62.5	37.75	33.7	37.15	42.8	44.1	42.85	43.2	43.2	40.55	31.55	414.98	180.98	190	106	194.95	95.15	87.4	75.3655	97.95	94.0744	1.3	4.09584	59.5364	54.2178	86.3	87	8.985	8.9
STRG 689/12 A	170	163.5	2	8.5	62.5	55	39	35	40.8	42.3	45.3	45.15	46.5	39.9	45.85	27.9	398.48	245.98	203	147	207.45	148	85.925	73.6165	94.8235	93.7957	3.85612	5.11246	56.9044	56.6771	84.65	85.9	10.225	8.69

[truncated: 1 more sheets: growing grains]
