# Supplementary material for: Deciphering the genetic basis for vitamin E accumulation in leaves and grains of different barley accessions
Source: Sci Rep. 2019 Jul 1;9:9470. doi: 10.1038/s41598-019-45572-7 (PMC6602966; doi:10.1038/s41598-019-45572-7)
Supplement: Supplementary file 5 — Supplementary Table S4 [file 41598_2019_45572_MOESM5_ESM.xlsx]

## Sheet: general
Supplementary TableS4 - Sequences
Deciphering the genetic basis for vitamin E accumulation in leaves and grains of different barley accessions
Christian Schuy*, Jennifer Groth, Alexandra Ammon, Julia Eydam, Steffen Baier, Günther Schweizer, Anja Hanemann, Markus Herz, Lars M. Voll, Uwe Sonnewald
*Correspondence: christian.schuy@fau.de +499131-8528261 https://orcid.org/0000-0002-3104-3551

## Sheet: primer
internal #	name	5' > 3'	used Tm [°C]	usage
oSY_063	HPT-7H_F1_FP	GATCTTCAAGGGCGTAAGCTC	60	amplification of the genomic fragment #1 of the HPT-7H for Sanger Sequencing
oSY_062	HPT-7H_F1_RP	CAATGACTGTTTGTATGACTGAG	60
oSY_027	HPT-7H_F2_FP	TCTCGTGCGAATCTTGTCTGC	60	amplification of the genomic fragment #2 of the HPT-7H for Sanger Sequencing
oSY_028	HPT-7H_F2_RP	CACTGCTAGAAGATGGGAAGC	60
oSY_029	HPT-7H_F3_FP	CGTGGAATTCATCTCTGTGGC	60	amplification of the genomic fragment #3 of the HPT-7H for Sanger Sequencing
oSY_030	HPT-7H_F3_RP	CAACATTAGCTCCCACAGAAG	60
oSY_031	HPT-7H_F4_FP	TGGATTGAATCAGTTGTTCGACA	60	amplification of the genomic fragment #4 of the HPT-7H for Sanger Sequencing	amplification of the genomic fragment of the HPT-7H for HPT-7H CAPS1
oSY_032	HPT-7H_F4_RP	CTCATTTCAACTGTATGTAGTCCA	60
oSY_033	HPT-7H_F5_FP	TGTTGTTACCTACTCCCTCCG	60	amplification of the genomic fragment #5 of the HPT-7H for Sanger Sequencing
oSY_034	HPT-7H_F5_RP	GAATGTCATGAAGGCAGTTGC	60		amplification of the genomic fragment of the HPT-7H for HPT-7H CAPS1
oSY_035	HPT-7H_F6_FP	GTTTTCAGAAGGCCAGCAGTC	60	amplification of the genomic fragment #6 of the HPT-7H for Sanger Sequencing
oSY_036	HPT-7H_F6_RP	ATTGCATGGCCCACGACCTGC	60
oSY_037	HPT-7H_F7_FP	CCATTTAAGTTTGGCCGAAGC	60	amplification of the genomic fragment #7 of the HPT-7H for Sanger Sequencing	amplification of the genomic fragment of the HPT-7H for HPT-7H CAPS2
oSY_038	HPT-7H_F7_RP	GCAGGACAAGCTTTGCATTGC	60
oSY_041	HGGT_F1_FP	GAGGTGAGACGAAAAAACTGG	60	amplification of the genomic fragment of the HGGT for Sanger Sequencing	amplification of the genomic fragment of the HGGT for HGGT CAPS1
oSY_042	HGGT_F1_RP	ATATAACCCTCCCTCAGTTCG	60
oSY_011	HPT-7H_qPCR_FP	TGGAGCAAATCTATAACCGTCGTG	66	qPCR HPT-7H
oSY_012	HPT-7H_qPCR_RP	CATCTCACCAGAGGGATGAGCAAG	66
oSY_102	HGGT_qPCR_FP	TGGTATCCAATCCTTGAGTGTGAG	66	qPCR HGGT
oSY_103	HGGT_qPCR_RP	ACCTCAAAGTGCTGCGCTCTCTGC	66
oAA_019	Actin3_qPCR_FP	GTTATCATCTAGTCTTCGGTTATG	56	qPCR Actin3
oAA_020	Actin3_qPCR_RP	ACACACTGACAATGCACAAACATA	56

## Sheet: HPT-7H alleles
>Hordeum vulgare cv. Barke HPT-7H (MLOC_37476.3/AK366699.1)
AGATATCAAGTGCTTATTAAATACATGTGTTTTTTATCATATGATCTACTTACCATTTTCTTCTCCGACATGAAATAGGCCCGGTGTTCAACGTCATAAGCATTATTCAGAAGCCACACCATCCTACAAATCACAAAAAAAAAACTCATATTCAAAAAATTACTCATCTACTAATCCACTAATCTACATATCCTAACTACTCAAATCCTAAGAACTCATATGAATCTACTCATATACTAACTACTAAAATCCTAAGAACTCATATGAATCTACTCATATCCTAACTACTCAAATCCTAAGAACTCATATGAATCTACTCATATACTAACTACTAAAATCCTAAGAACTAATATCCTAACTACTCATATCAATCTAGTCATATACTAACTATTAATACTA…
>Hordeum vulgare cv. Bowman HPT-7H (MLOC_37476.3/AK366699.1)
GATCTTCAAGGGCGTAAGCTCCTGCAAACAGATAGGAGAAGAAGATATCAAGTGCTTATTAAATACATGTGTTTTTTATCATATGATCTACTTACCATTTTCTTCTCCGACATGAAATAGGCCCGGTGTTCAACGTCATAAACATTATTCAGAAGCCACACCATCCTACAAATCACAAAAAAATACTCATATTCAAAAAAATTACTCATCTACTAATCCACTAATCTACATATCCTAACTACTCAAATCCTAAAAACTCATATGAATCATACTCATATACTAACTACTAAAATCCTAAGAACTCATATGTTTCTGTTTGAATGAGGGAGGGGAATGGGGAGGGGGTGGGGAGAGGGGCTGGCCCGTGGCCAGTTAAGTCAATGTGTGGCGCCTAAGCGT…
>Hordeum vulgare cv. Morex HPT-7H (MLOC_37476.3/AK366699.1)
AGATATCAAGTGCTTATTAAATACATGTGTTTTTTATCATATGATCTACTTACCATTTTCTTCTCCGACATGAAATAGGCCGGGTGTTCAACGTCATAAACATTATTCAGAAGCCACACCATCCTACAAATCACAAAAAAATACTCATATTCAAAAAAATTACTCATCTACTAATCCACTAATCTACATATTCTAACTACTAAAATCCTAAGAACTCAAATGAATCTACTCATATCCTAACTACTAAAATCCTAAGAACTCATATGAATCTACTCATATCCTAACTACTCAAATCCTAAGAACTCATATGAATCTACTCATATACTAACTACTAAAATGCTAAGAACTAATATCCTAACTACTCATATCAATCTAGTCATATACTAACTATTAATACTA…
>Hordeum vulgare cv. Umbrella HPT-7H (MLOC_37476.3/AK366699.1)
ATGCACCACGTGTTTACGTCGCTGTCAAGCTCAGTCATACAAACAGTCATTGAAGTTTGGACTATTCCGAGCAGCCCCCCCTACATTTCTCCTCTCCACCACCACTCCCTCCTCCCCCGCTCGCTCCCCGTCCCACTGCCCGCTCCCACCCCGCGCGCCGCCGCCGACGCCGCGGCAGATGGACTCGCTCCGCCTCCGTCCGTCCTCCCTCCGCTCCGCGCCCGCCGCCCGCCGGCGAGGTGAGTGCCTTGACTCCCCCGTCCTCCGCCGCGTGATTGGCACCTTTCAGTCAGTGGCTTTGAACTTTTGACTAGTTGCTGCTGGCGCTGTACGAGTGGGTGTGGTTAAGCGGGAGGAAATGCGAGCCGACCTTACCGGATTCGGGGAGCGAAAGCGATG…
