# Supplementary material for: Deciphering the genetic basis for vitamin E accumulation in leaves and grains of different barley accessions
Source: Sci Rep. 2019 Jul 1;9:9470. doi: 10.1038/s41598-019-45572-7 (PMC6602966; doi:10.1038/s41598-019-45572-7)
Supplement: Supplementary file 6 — Supplementary Table S5 [file 41598_2019_45572_MOESM6_ESM.xlsx]

## Sheet: general
Supplementary TableS5 - Soil moisture and weather
Deciphering the genetic basis for vitamin E accumulation in leaves and grains of different barley accessions
Christian Schuy*, Jennifer Groth, Alexandra Ammon, Julia Eydam, Steffen Baier, Günther Schweizer, Anja Hanemann, Markus Herz, Lars M. Voll, Uwe Sonnewald
*Correspondence: christian.schuy@fau.de +499131-8528261 https://orcid.org/0000-0002-3104-3551

## Sheet: temp
2016	Temp. (2 m)	Temp. (2 m)	Temp. (2 m)		2017	Temp. (2 m)	Temp. (2 m)	Temp. (2 m)		date of sowing
	Ø	min.	max.			Ø	min.	max.		leaf and grain samples
	[°C]	[°C]	[°C]			[°C]	[°C]	[°C]
01.03.	-0.7	-2.7	0.9		01.03.	5.1	2.1	8
02.03.	3.1	0.4	7.7		02.03.	6.6	-1.1	11.1
03.03.	1.9	-0.5	4.6		03.03.	4	-2.9	10.4
04.03.	3.4	0	7.1		04.03.	9.8	1.4	17.6
05.03.	3.4	-0.5	7.2		05.03.	6.7	2.1	10.7
06.03.	1.7	-1.2	5.3		06.03.	5.5	3.1	8.6
07.03.	1	-2.1	5.1		07.03.	3.9	1.1	6.7
08.03.	0.6	-3.4	4.4		08.03.	4.8	-0.3	8.3
09.03.	-1.2	-5.6	5.8		09.03.	8.2	6.7	9.1
10.03.	1.5	-4.2	8.4		10.03.	4.6	-2.1	8.1
11.03.	2.1	-3.9	7.5		11.03.	3.1	-3.9	9.7
12.03.	4.3	2.6	6.5		12.03.	4.2	-0.4	9.4
13.03.	3.7	1.7	6.5		13.03.	3.4	-2.4	10.7
14.03.	2.6	-3.6	7.3		14.03.	4.6	-2.6	11.5
15.03.	-0.4	-4	1.4		15.03.	5.8	0.2	12.1
16.03.	2.2	-0.8	6.5		16.03.	5.7	-1.6	15.4
17.03.	3.3	-2.3	11		17.03.	9.4	-1.4	19.4
18.03.	3.9	-3.7	12.8		18.03.	7.9	6.4	9.2
19.03.	3.5	-2.8	10.3		19.03.	10.5	8	13.3
20.03.	3.9	-1.1	9.2		20.03.	9.5	5.2	14.4
21.03.	4.6	-0.4	9		21.03.	9.5	5.8	14.2
22.03.	5.2	2.4	8.4		22.03.	6.2	4.6	7.7
23.03.	4.6	1.8	7.7		23.03.	8	4.8	11.8
24.03.	4.7	2.7	7.6		24.03.	6.6	2.9	9.4
25.03.	4.8	3.1	7.2		25.03.	7.4	2.9	13.1
26.03.	6.1	3.3	10.7		26.03.	6.2	-0.6	11.7
27.03.	6.8	-1.1	13.9		27.03.	7.1	0.6	16
28.03.	8.8	2.4	14.1		28.03.	7.9	-2.7	18.1
29.03.	9.1	3.2	14.3		29.03.	10.8	3.6	17.9
30.03.	9.7	5.5	14.5		30.03.	10.6	2.1	18.9
31.03.	12.8	4.9	21.3		31.03.	11.8	2.2	22.9
01.04.	7.5	5.2	11.6		01.04.	12.6	2.7	21.8
02.04.	9.6	5.1	15.4		02.04.	13.1	6.8	19
03.04.	13.1	2.5	22.4		03.04.	10.7	6.1	16.6
04.04.	13.1	7	20.5		04.04.	7.4	2.1	13.3
05.04.	13.8	4.4	20.6		05.04.	8.6	2.8	12.6
06.04.	10.2	5.2	15.1		06.04.	6.3	2.9	8.8
07.04.	7.3	2.4	11.8		07.04.	8.5	4.5	14.1
08.04.	6.1	4	8.2		08.04.	10.3	4.8	17.8
09.04.	7.5	4.7	12		09.04.	11.2	1.7	21.4
10.04.	8.4	2.6	13		10.04.	14.8	4.3	23.3
11.04.	8.8	3.3	15.7		11.04.	8.1	0.5	12.9
12.04.	9.4	3.3	16		12.04.	9.5	-0.5	17.9
13.04.	10.4	6.4	17.4		13.04.	10.9	4.9	14.7
14.04.	8.6	3.3	13.1		14.04.	8.6	3.7	13.6
15.04.	7.4	1.7	11.2		15.04.	10.6	4	15.3
16.04.	11.6	6.3	18.3		16.04.	6.4	3.8	9.1
17.04.	8.7	5.3	11.6		17.04.	4.9	2.3	8.9
18.04.	7.8	5.3	11.2		18.04.	1.8	0.2	6.5
19.04.	8.2	1.7	12.1		19.04.	1.6	-0.1	4
20.04.	8	2	13.9		20.04.	1.4	-2.7	5.8
21.04.	9.1	0.2	18.1		21.04.	5.3	-2.9	12
22.04.	11.2	0.1	19.5		22.04.	6.3	2.6	12.2
23.04.	9.4	2.7	14.3		23.04.	4.4	-2.3	8.8
24.04.	3.4	-0.1	8.2		24.04.	6.1	-4	16.1
25.04.	2.7	-0.2	7.2		25.04.	8.4	4.3	11.7
26.04.	3.5	0.3	8		26.04.	3.2	1.6	5.1
27.04.	2.5	-0.6	7		27.04.	2.8	1	4
28.04.	3.3	-2.7	10.3		28.04.	2.6	0.2	4.8
29.04.	6.3	-2.8	15.4		29.04.	5.7	0.9	12.3
30.04.	10.7	-0.5	18.8		30.04.	9	0.1	15.5
01.05.	10	6.4	14		01.05.	7.2	1.6	14
02.05.	11.2	6.2	16.6		02.05.	8.6	3.7	15.3
03.05.	10	3.5	17.5		03.05.	9.8	4.3	15.2
04.05.	9.2	4.9	13.4		04.05.	9.5	4.5	14
05.05.	9.7	1.9	15.5		05.05.	10	6.5	15.1
06.05.	14.9	7.3	21.8		06.05.	13.3	5.3	20.6
07.05.	16	4.9	22.8		07.05.	10.7	9.7	13.3
08.05.	16.6	9.7	22.2		08.05.	9.5	6.3	11.9
09.05.	16.9	8.4	23.3		09.05.	7.3	4.2	10.4
10.05.	14.6	8.9	19.6		10.05.	8.3	-0.3	16.9
11.05.	15.5	8.8	21.3		11.05.	13.8	2.1	22.3
12.05.	12.6	9.2	17.4		12.05.	16.2	11.3	22.2
13.05.	11.4	8.8	16		13.05.	15.4	9.3	21.8
14.05.	10.9	4.3	15.9		14.05.	14.5	8.7	20.6
15.05.	7	4	10.1		15.05.	13.4	8.5	18.1
16.05.	6.1	5	9.6		16.05.	14.1	6.3	21.1
17.05.	8	3.6	13.5		17.05.	16.9	6.7	24
18.05.	11.8	3.3	18.4		18.05.	18.4	8.3	26.1
19.05.	10.2	8.6	11.6		19.05.	15.3	8.4	24.2
20.05.	12.1	7	17.8		20.05.	11.4	4	17.5
21.05.	15	5.6	22.7		21.05.	12.4	4.9	18
22.05.	19.1	7.6	27.7		22.05.	14.9	7.3	22.4
23.05.	10.7	7.2	16.2		23.05.	17.1	7.9	24.2
24.05.	9	7.3	10.2		24.05.	16	12.3	17.8
25.05.	11.5	8.2	16.2		25.05.	13.6	7.5	19.2
26.05.	15.4	7.6	22.6		26.05.	14.9	5.3	22.5
27.05.	17.7	10.5	25.5		27.05.	17.3	7.4	25.3
28.05.	18.1	11.9	25.2		28.05.	18.3	8.3	27.7
29.05.	17.5	12.3	25.2		29.05.	20.4	9.2	29.2
30.05.	15.5	12.6	21.1		30.05.	21.9	14.8	28.5
31.05.	13.9	11.7	16.7		31.05.	20.1	14.2	25.6
01.06.	15.3	12.1	19		01.06.	19.2	13.6	25.7
02.06.	14.4	11.5	17.3		02.06.	19.1	11.1	25.6
03.06.	14.2	10	20.5		03.06.	20.7	12.3	27.7
04.06.	16.1	9.9	22.1		04.06.	15.9	10.5	18.6
05.06.	15.4	11	21.3		05.06.	15	9.2	21.2
06.06.	17.7	9.9	24.4		06.06.	13.5	8	17.1
07.06.	18.2	10.6	24.6		07.06.	10.9	5.8	15.2
08.06.	15.8	11.4	21.7		08.06.	13.5	3.9	22.2
09.06.	14.1	8.6	18		09.06.	16.5	6.3	26
10.06.	14.5	7.4	21.1		10.06.	16	10	21.8
11.06.	13.7	9	18		11.06.	18.4	7.7	26.6
12.06.	14.7	10.9	19.8		12.06.	20.9	11.5	26.4
13.06.	15.2	12.8	19.4		13.06.	17.7	11.2	24.2
14.06.	14.7	11.3	20.9		14.06.	17.9	11.4	24.5
15.06.	15.8	11.5	20.5		15.06.	20.4	9.2	29
16.06.	15.8	12.2	22.9		16.06.	19.6	14.5	23.8
17.06.	13.4	9.3	19.9		17.06.	16	11.1	20.4
18.06.	15.5	7.5	22.1		18.06.	16	7.3	22.9
19.06.	13.4	11.8	16.2		19.06.	19.2	9	27.5
20.06.	15.6	11.5	21.9		20.06.	22.6	11.9	30.5
21.06.	17.5	12.8	22.3		21.06.	23	14.3	30.8
22.06.	20.4	14.1	26		22.06.	23.8	14	32.1
23.06.	21.8	12.8	29.7		23.06.	24.1	15.7	30
24.06.	22.8	12.9	31.5		24.06.	21.3	14.1	27.2
25.06.	21.5	15.6	27.9		25.06.	18.1	12.2	23.2
26.06.	15.1	13.5	18.6		26.06.	21.6	12.7	29.3
27.06.	16.6	12.3	21.3		27.06.	20.5	16.4	25.9
28.06.	18.6	13.1	25.3		28.06.	20.1	15.8	26.6
29.06.	19.5	12.9	25.8		29.06.	16.8	13.4	22.6
30.06.	18.3	14.1	24.3		30.06.	17.6	13.6	23

## Sheet: moisture 2016
	watering [mm/m²]	15cm wet		45cm wet		75cm wet		15cm dry		45cm dry		75cm dry
		Mean [hPa]	SE	Mean [hPa]	SE	Mean [hPa]	SE	Mean [hPa]	SE	Mean [hPa]	SE	Mean [hPa]	SE
2016-05-04	20	-5.625	3.17952	-98	55.8032	-78.625	40.1199	-318.375	58.6503	-119.833	27.8787	-80.3571	36.0295
2016-05-05
2016-05-06		-59.875	11.3791	-61.75	34.4411	-74.125	32.9087	-356.75	77.233	-120.214	28.0953	-64.2143	35.1556
2016-05-07
2016-05-08
2016-05-09		-191.75	54.7511	-48.75	23.0746	-51.875	24.6117	-464.625	99.6424	-133.357	36.4591	-52.2143	25.0811
2016-05-10	20
2016-05-11		-16.125	4.60808	-41.5	30.1206	-64	35.3412	-573.125	104.758	-190.071	34.7968	-67.5	31.2044
2016-05-12
2016-05-13		-68.375	11.3075	-43.875	23.489	-65.375	38.0146	-611.125	153.584	-244.929	41.9451	-85.2143	32.9619
2016-05-14
2016-05-15
2016-05-16
2016-05-17		-157.625	33.5464	-30.625	28.1666	-33.25	26.5601	-661.75	177.096	-274.357	81.1303	-74.9286	31.2037
2016-05-18
2016-05-19	20
2016-05-20		-17.625	3.95087	-24.125	18.5939	-39	39.0864	-690.5	127.584	-367.214	77.9042	-86.9286	32.1508
2016-05-21
2016-05-22
2016-05-23		-202.5	75.015	-47.125	27.5043	-40.375	37.4114	-763	80.5636	-458.214	111.786	-108.786	48.9394
2016-05-24	20
2016-05-25		-15.25	2.16506	-11.8333	7.37712	-28.25	31.6376	-765.875	65.326	-489.071	125.839	-107.5	42.5709
2016-05-26
2016-05-27		-56.25	15.3684	-24.3333	14.1819	-23.5	13.872	-768.75	78.1613	-517.786	123.889	-118.071	70.9
2016-05-28
2016-05-29
2016-05-30		-467.25	118.564	-75.625	31.5057	-22.875	20.2172	-802.5	51.6817	-651.333	120.087	-188.929	101.996
2016-05-31	20
2016-06-01		-27.25	9.47035	-76.75	40.644	-29.0714	19.8484	-787.625	55.1531	-661.643	124.501	-239.929	114.862
2016-06-02
2016-06-03
2016-06-04
2016-06-05		-350.75	112.684	-164.625	81.9976	-45.75	31.9756	-797	48.2545	-688.786	121.04	-312.214	140.976
2016-06-06
2016-06-07	20
2016-06-08		-45	27.4747	-182.875	147.461	-85.125	53.4718	-808.625	61.4358	-734.214	105.646	-438.643	143.592
2016-06-09
2016-06-10		-132.375	41.0866	-195.875	135.247	-88.625	67.1425	-760	87.5086	-691.929	98.3214	-458.643	135.778
2016-06-11
2016-06-12
2016-06-13		-364.375	104.65	-281.625	141.882	-129	83.8168	-782.875	72.1022	-727.357	98.1201	-521.071	128.09
2016-06-14	20
2016-06-15		-36.5	7.74597	-164	157.413	-134.75	100.308	-781.375	57.3355	-730.786	90.6575	-572.929	113.463
2016-06-16
2016-06-17		-162.929	59.8733	-225	168.284	-155.786	118.637	-785.375	62.5129	-752.357	86.6412	-625.929	106.823
2016-06-18
2016-06-19
2016-06-20		-497.875	80.9196	-316.5	158.29	-197.25	137.313	-773.5	62.9263	-770.833	76.1242	-636.643	99.5008
2016-06-21	20
2016-06-22		-95.125	86.058	-333.875	186.606	-215	129.87	-794.875	37.8284	-740.786	97.3781	-687.929	83.1159
2016-06-23
2016-06-24		-372.75	169.065	-372.375	179.08	-244.25	142.835	-789.625	41.3504	-748.071	82.6971	-685.5	82.054
2016-06-25
2016-06-26
2016-06-27		-771	61.7697	-538.5	168.745	-374.375	187.942	-826.875	39.2904	-796.5	64.3317	-761.5	52.996
2016-06-28	20
2016-06-29		-402.75	273.097	-559.75	185.2	-393.875	201.726	-802.875	42.3495	-782.929	63.9327	-758.357	44.0825
2016-06-30
2016-07-01		-565.125	156.013	-576	168.796	-413.25	204.979	-800.625	43.5041	-779.643	56.4963	-758.929	42.1523
2016-07-02
2016-07-03
2016-07-04		-785.5	59.3338	-655.375	139.508	-485.375	202.508	-808.875	56.0735	-796.643	56.8392	-783.5	36.8278
2016-07-05
2016-07-06		-849.125	28.4953	-684.25	123.878	-536.25	165.995	-792.375	66.5478	-761.357	77.6373	-782.5	35.7451
2016-07-07	20
2016-07-08		-794.25	83.1847	-699.5	116.583	-569.625	208.18	-769.5	89.8109	-771.5	69.1458	-773.786	41.5063
2016-07-09
2016-07-10
2016-07-11		-815.786	27.4211	-715.5	91.8123	-566.75	165.638	-726.875	94.566	-731.357	89.8561	-725.5	53.0795
2016-07-12
2016-07-13		-851.75	16.5284	-754.875	57.9481	-615.75	157.94	-774.375	73.3441	-780.071	46.2072	-763.786	25.6555

## Sheet: moisture 2017
	watering [mm/m²]	15cm wet		45cm wet		75cm wet		15cm dry		45cm dry		75cm dry
		Mean [hPa]	SE	Mean [hPa]	SE	Mean [hPa]	SE	Mean [hPa]	SE	Mean [hPa]	SE	Mean [hPa]	SE
2017-05-03	0	-68.125	21.9314	-51.5	20.0873	-95.125	58.3458	-68.875	15.612	-33.25	13.8722	-81.3125	58.2258
2017-05-04	20
2017-05-05		-14.375	4.51214	-10.375	4.59449	-9.75	16.0896	-99.125	24.5201	-41	14.4222	-77.4375	55.5981
2017-05-06
2017-05-07
2017-05-08		-43.625	10.7056	-20.75	4.99375	-18.1875	13.6082	-160.5	41.0853	-50.125	14.9243	-72.25	48.9841
2017-05-09
2017-05-10		-63.625	17.1642	-20.5	6.85565	-16.875	12.9609	-185.875	52.2038	-42.125	13.8829	-56.3125	44.6416
2017-05-11	20
2017-05-12		-12.875	2.59507	-5	5.48862	-1.125	2.79229	-239.625	78.8899	-53.5	20.5122	-55.875	44.381
2017-05-13
2017-05-14
2017-05-15		-89.875	40.2273	-36.125	1.86665	-12	10.0125	-418.75	152.164	-102.25	25.7912	-69.375	36.4672
2017-05-16
2017-05-17		-167.25	68.9941	-29.75	8.91277	-6.3125	4.83437	-476.357	161.454	-91.625	43.4063	-50.125	32.8479
2017-05-18	20
2017-05-19		-16.5625	10.4715	-9	7.27582	-4.75	6.02599	-564.625	174.82	-141.875	66.0056	-50.5625	42.996
2017-05-20
2017-05-21
2017-05-22		-119	45.5659	-22.125	8.80252	-4.75	3.03109	-606.625	172.479	-240.375	119.377	-91	29.4604
2017-05-23	20
2017-05-24		-30.375	12.17	-18.5	8.51469	-9.4375	10.0947	-738	126.47	-345	133.115	-130.833	27.0596
2017-05-25
2017-05-26		-79.375	31.6087	-22.875	12.2774	-7.4375	4.11125	-733.375	117.365	-366.75	154.227	-118.5	19.5107
2017-05-27
2017-05-28
2017-05-29		-488.375	150.013	-62.5	36	-11	2.5	-783.75	84.0785	-513.25	166.555	-135.5	71.3074
2017-05-30
2017-05-31		-731.625	99.3862	-164	81.7985	-28.75	10.8944	-809.5	50.3984	-623.375	164.89	-232.125	113.054
2017-06-01	20
2017-06-02		-698.375	170.602	-261.5	137.189	-38.625	12.1082	-809.5	51.3176	-633.125	143.426	-282.25	153.151
2017-06-03
2017-06-04
2017-06-05
2017-06-06		-717	102.532	-382.625	176.534	-79.75	40.6994	-817.9	42.4434	-721.25	108.875	-409.375	177.082
2017-06-07	20
2017-06-08	20
2017-06-09		-29	10.6536	-134	162.548	-45.8125	61.7874	-805.5	39.8466	-699.25	107	-456.5	200.122
2017-06-10
2017-06-11
2017-06-12		-331.75	161.525	-269	178.411	-116	81.0417	-833.5	30.2738	-743.375	94.9637	-544.375	166.252
2017-06-13	20
2017-06-14		-106	72.7032	-256.25	230.28	-124.438	93.019	-787.625	72.4076	-731.625	82.1454	-579.75	157.046
2017-06-15
2017-06-16		-314.5	173.773	-312.125	239.103	-151.25	90.3379	-817	51.4733	-761.625	68.3912	-630.625	139.274
2017-06-17
2017-06-18
2017-06-19		-679.375	124.333	-427.375	247.555	-223.75	121.379	-843.5	27.1293	-753.875	98.9898	-718.375	102.871
2017-06-20	20
2017-06-21	20	-499	325.154	-453.25	290.009	-255.5	128.874	-823.375	22.3352	-778.5	52.0817	-702.625	91.4213
2017-06-22
2017-06-23		-123.375	89.3706	-350.375	286.295	-189.5	171.67	-801.25	24.7222	-773.5	39.8967	-703.5	73.9747
2017-06-24
2017-06-25
2017-06-26		-471	178.86	-479.625	313.589	-288.375	179.874	-835.786	20.3941	-803.75	30.7886	-743.25	54.6963
2017-06-27	20
2017-06-28		-66.375	104.614	-351.25	300.992	-275.812	204.784	-807.214	22.9204	-782.375	25.0272	-744.75	43.0951
2017-06-29
2017-06-30		-173.375	140.68	-381.125	303.667	-306.125	199.031	-820.375	26.4596	-767.625	44.8259	-733.25	63.5625
2017-07-01
2017-07-02
2017-07-03		-446.75	186.428	-451.5	307.815	-350.375	210.877	-847.625	19.5348	-810.5	25.04	-778.25	31.8306
2017-07-04	20
2017-07-05		-119.5	238.672	-398.688	314.156	-317.562	235.284	-821.5	23.9113	-783.5	17.2212	-771.375	28.4273
2017-07-06
2017-07-07		-236.375	221.294	-431.5	317.428	-333.375	233.918	-820.5	28.4253	-777.875	29.635	-759.5	35.7771
