# Supplementary material for: Deciphering the genetic basis for vitamin E accumulation in leaves and grains of different barley accessions
Source: Sci Rep. 2019 Jul 1;9:9470. doi: 10.1038/s41598-019-45572-7 (PMC6602966; doi:10.1038/s41598-019-45572-7)
Supplement: Supplementary file 7 — Supplementary Table S6 [file 41598_2019_45572_MOESM7_ESM.xlsx]

## Sheet: general
Supplementary TableS6 - Population Structure runs
Deciphering the genetic basis for vitamin E accumulation in leaves and grains of different barley accessions
Christian Schuy*, Jennifer Groth, Alexandra Ammon, Julia Eydam, Steffen Baier, Günther Schweizer, Anja Hanemann, Markus Herz, Lars M. Voll, Uwe Sonnewald
*Correspondence: christian.schuy@fau.de +499131-8528261 https://orcid.org/0000-0002-3104-3551

## Sheet: ln Pr(X|K) 2016
	K1	K2	K3	K4	K5	K6	K7	K8	K9	K10	K11	K12	K13	K14	K15
Iteration 1	-441547	-426065	-422360	-419141	-415482	-413978	-427787	-475137	-788820	-1.76768e+06	-5.74063e+06	-2.4306e+06	-464648	-2.9022e+06	-1.95117e+06
Iteration 2	-441536	-426049	-422620	-419208	-415851	-424648	-413414	-537769	-533006	-1.0903e+06	-561152	-1.19207e+06	-1.68845e+06	-2.15478e+06	-863609
Iteration 3	-441560	-426051	-422368	-419197	-415467	-414985	-421287	-682332	-664520	-753919	-490194	-4.46626e+06	-1.36103e+06	-2011100	-2.59028e+06
Iteration 4	-441561	-426050	-422568	-419076	-415517	-414030	-696625	-501400	-1.03839e+06	-599839	-2.64078e+06	-1819031	-1366292	-1.04352e+06	-996706
Iteration 5	-441546	-426056	-421267	-418966	-415496	-421983	-521326	-550410	-1.7489e+06	-590546	-1.7715e+06	-1.85002e+06	-2.21466e+06	-3.85402e+06	-1374736
Iteration 6	-441549	-426077	-421830	-419183	-415586	-413822	-443940	-1.40139e+06	-485497	-1.64787e+06	-857902	-2.84163e+06	-617467	-4.06651e+06	-2.39556e+06
Iteration 7	-441559	-426071	-422270	-419266	-415432	-414146	-570933	-550646	-1.2555e+06	-796707	-557372	-1980355	-2.34336e+06	-1.38271e+06	-2.4851e+06
Iteration 8	-441540	-426022	-422109	-419154	-415901	-894405	-412474	-504728	-610973	-632589	-2.67731e+06	-862992	-1.23824e+06	-3.68257e+06	-1.54804e+06
Iteration 9	-441557	-426039	-421312	-419155	-415480	-416076	-967300	-423631	-658367	-773468	-1.10055e+06	-786338	-2.59092e+06	-5.83712e+06	-800919
Iteration 10	-441550	-426082	-422399	-419074	-415548	-413680	-442275	-612668	-1.50954e+06	-1.73118e+06	-1.08493e+06	-2.12958e+06	-1.18965e+06	-1.93027e+06	-2.90957e+06
Iteration 11	-441534	-426082	-421946	-419270	-415285	-414358	-493613	-516972	-3.36583e+06	-1.0855e+06	-973558	-729753	-1.91282e+06	-3.19467e+06	-2.82973e+06
Iteration 12	-441550	-426047	-422424	-419209	-415800	-417505	-1.01153e+06	-873424	-854331	-1.42038e+06	-2.796e+06	-4.88748e+06	-1.16695e+06	-2.25944e+06	-3.49997e+06
Iteration 13	-441544	-426073	-421724	-419092	-415565	-414359	-506600	-435610	-581067	-537731	-1.13623e+06	-1.56413e+06	-879727	-4.65695e+06	-2111661
Iteration 14	-441539	-426083	-421378	-419144	-415615	-414184	-420413	-512225	-793756	-1.50144e+06	-2.5889e+06	-3.49577e+06	-1747907	-4.02668e+06	-1.38999e+06
Iteration 15	-441556	-426053	-421262	-419245	-415258	-415827	-595820	-457456	-1.06149e+06	-447900	-1493445	-3.38738e+06	-2.19267e+06	-1.97104e+06	-1.91472e+06
Iteration 16	-441541	-426069	-421211	-419140	-415610	-414202	-412790	-501784	-724665	-2.65173e+06	-2.59178e+06	-1.16998e+06	-2.47488e+06	-1845135	-2.1888e+06
Iteration 17	-441550	-426059	-421261	-418983	-415645	-413730	-413587	-633233	-485566	-1.68347e+06	-2347954	-464622	-2487570	-979564	-2.46443e+06
Iteration 18	-441542	-426059	-421278	-419114	-415596	-413729	-505291	-716104	-1.35744e+06	-2.8401e+06	-1.28926e+06	-1.37567e+06	-806179	-3.1284e+06	-1.47272e+06
Iteration 19	-441556	-426031	-422388	-419025	-415530	-413611	-555004	-412938	-707727	-1.27134e+06	-1.08657e+06	-3.66286e+06	-1.38907e+06	-3.80774e+06	-2.3673e+06
Iteration 20	-441557	-426031	-422043	-419105	-415253	-413606	-412955	-412334	-1.00479e+06	-3.0564e+06	-650325	-2.71002e+06	-2.67423e+06	-1.4185e+06	-4.157e+06
MEAN	-441549	-426057	-421901	-419137	-415546	-439343	-532248	-585610	-1.01151e+06	-1.34401e+06	-1.72182e+06	-2.19033e+06	-1.64034e+06	-2.80765e+06	-2.1156e+06
SD	8.0555	17.6005	504.574	83.5659	169.502	104437	169960	217994	639783	762848	1.21279e+06	1.23998e+06	674985	1.28379e+06	845009
deltaK			2.76063	9.90673	161.584	0.661718	0.232667	1.70894	0.145991	0.0594038	0.0747837	0.821381	2.54421	1.44834

## Sheet: ln Pr(X|K) 2017
	K1	K2	K3	K4	K5	K6	K7	K8	K9	K10	K11	K12	K13	K14	K15
Iteration 1	-461724	-443255	-438803	-435942	-435084	-433210	-553068	-838300	-1.48896e+06	-856553	-1762258	-962046	-550978	-1.56463e+06	-3.02438e+06
Iteration 2	-461748	-443243	-438474	-435934	-435070	-433833	-588109	-653450	-2.5516e+06	-1.4522e+06	-2.65613e+06	-1.82781e+06	-1.2473e+06	-433278	-1.61168e+06
Iteration 3	-461746	-443239	-438877	-435869	-435070	-433108	-430566	-432671	-1.27618e+06	-2.74821e+06	-1.5067e+06	-1.99278e+06	-1.18903e+06	-3.26697e+06	-2.02875e+06
Iteration 4	-461750	-443240	-438684	-435786	-435044	-434559	-433300	-575073	-697015	-1620830	-1.66273e+06	-567674	-3751357	-4.58422e+06	-434904
Iteration 5	-461727	-443191	-438597	-435796	-435004	-433157	-431274	-430785	-433646	-2.16022e+06	-524506	-629091	-1.17357e+06	-2.6668e+06	-2.07134e+06
Iteration 6	-461745	-443279	-438924	-435878	-434722	-433562	-876649	-472962	-1.02626e+06	-1.0469e+06	-2.45137e+06	-2.6154e+06	-2.26293e+06	-1961858	-581005
Iteration 7	-461728	-443219	-439051	-435836	-435641	-433817	-877649	-2.50169e+06	-1.26107e+06	-3.21371e+06	-3.00823e+06	-1.39515e+06	-1.08104e+06	-1.78016e+06	-1.18017e+06
Iteration 8	-461743	-443186	-438577	-435766	-435975	-433828	-692513	-706082	-1.67548e+06	-1.51208e+06	-4.49645e+06	-1.38524e+06	-907127	-1.0246e+06	-2.46271e+06
Iteration 9	-461734	-443169	-439096	-435754	-435692	-433992	-924774	-621529	-651595	-1.27554e+06	-1.20573e+06	-1.4853e+06	-1.26977e+06	-2.62872e+06	-2.22013e+06
Iteration 10	-461753	-443239	-438921	-435894	-434923	-433617	-568254	-432845	-1.32491e+06	-1.59842e+06	-1.10745e+06	-2.00022e+06	-1.01154e+06	-808008	-796044
Iteration 11	-461740	-443236	-438746	-435974	-435453	-434006	-430708	-984307	-1.35518e+06	-613491	-1.19173e+06	-836840	-1.94957e+06	-2.89804e+06	-1.31955e+06
Iteration 12	-461744	-443219	-438779	-435826	-435544	-433436	-442144	-1.69953e+06	-1.35645e+06	1.44634e+06	-1.76476e+06	-938330	-1695131	-433923	-1.81014e+06
Iteration 13	-461743	-443152	-438845	-435826	-435040	-433166	-433239	-1.793e+06	-1.48958e+06	-781281	-2.45206e+06	-432632	-2.33125e+06	-1.84832e+06	-2.86288e+06
Iteration 14	-461756	-443190	-438951	-435992	-435251	-432909	-809553	-828168	-1.30419e+06	-3.19165e+06	-2.07792e+06	-2.02546e+06	-3.62002e+06	-457044	-6.5852e+06
Iteration 15	-461736	-443182	-439010	-435761	-434670	-433115	-431179	-667147	-3014946	-2.24752e+06	-1.34959e+06	-1.41978e+06	-1.21277e+06	-1479993	-1.11424e+06
Iteration 16	-461736	-443233	-438806	-435728	-435350	-433619	-782902	-1.50873e+06	-3.08757e+06	-992780	-2.28732e+06	-969735	-2.81367e+06	-2.64e+06	-3.20165e+06
Iteration 17	-461737	-443229	-438943	-435827	-435589	-432562	-600133	-1.79754e+06	-1.28255e+06	-584449	-911998	-2.7187e+06	-775491	-2.10141e+06	-2.79089e+06
Iteration 18	-461740	-443267	-438643	-435829	-435224	-433463	-431972	-496144	-1.24981e+06	-971771	-1.27815e+06	-2.77703e+06	-2.01725e+06	-3.12697e+06	-1.48948e+06
Iteration 19	-461732	-443208	-438735	-435926	-435992	-433356	-863328	-1.00417e+06	-1.32859e+06	-939607	-3.24308e+06	-433027	-2.52846e+06	-1699919	-433382
Iteration 20	-461750	-443206	-439144	-435833	-435425	-432753	-600677	-938646	-1.42132e+06	-1.60724e+06	-2.47828e+06	-4.50512e+06	-2.14361e+06	-819093	-1.98664e+06
MEAN	-461741	-443219	-438830	-435849	-435288	-433453	-610100	-969138	-1.46385e+06	-1.39841e+06	-1.97082e+06	-1.59587e+06	-1.77659e+06	-1.9112e+06	-2.00026e+06
SD	8.57499	32.37	175.852	73.7419	363.365	466.635	178713	567849	671399	1.01303e+06	916179	983508	883326	1.07563e+06	1.33959e+06
deltaK		436.599	8.00362	32.8266	3.50647	382.485	1.02059	0.238916	0.834298	0.62965	1.03404	0.564997	0.0522121	0.0423435
